# Supplementary material for: 30-year record of Himalaya mass-wasting reveals landscape perturbations by extreme events
Source: Nat Commun. 2021 Nov 18;12:6701. doi: 10.1038/s41467-021-26964-8 (PMC8602672; doi:10.1038/s41467-021-26964-8)
Supplement: Supplementary file 5 — Supplementary Data1 [file 41467_2021_26964_MOESM5_ESM.txt]

Supplementary Data1. Point-data of our mass-wasting inventory, including the monsoon year, perimeter, total area (combined scar, runnout and deposition zones), centroid coordinates
scar area, total volume and estimated scar volume of all mapped features. The type and date of the satellite imagery used to map each feature are also included (Pre-Sat and Post_Sat).
OBJECTID *	Pre_Sat	Post_Sat	Reactivated/Remobilised	Monsoon_Year	Perimeter_m	Area_m2	CENTROID_X	CENTROID_Y	Scar_Area_m2	Total_Volume_m3	Scar _Volume_m3
1	LT05_1987_12_15	LT05_1988_11_15	N	1988	276.789531	5113.134177	606532.7273	2963599.991	4865.164823	12704.9025	10095.25093
2	LT05_1987_12_15	LT05_1988_11_15	Y	1988	491.033047	11336.81013	599706.1373	2968398.088	6224.25112	36692.88358	13776.46927
3	LT05_1987_12_15	LT05_1988_11_15	N	1988	282.18749	5138.898702	592961.7072	2965725.613	4576.824061	12790.24654	9346.134851
4	LT05_1987_12_15	LT05_1988_11_15	Y	1988	286.782497	5553.995298	593386.3987	2966804.182	5415.630446	14184.51648	11557.53094
5	LT05_1987_12_15	LT05_1988_11_15	N	1988	382.669424	8935.948036	575604.7056	2967467.886	7197.432673	26725.09916	16548.48136
6	LT05_1987_12_15	LT05_1988_11_15	N	1988	339.465479	7566.485871	559968.6479	2965546.588	6967.612754	21413.47291	15884.44389
7	LT05_1987_12_15	LT05_1988_11_15	N	1988	257.468165	3488.859565	561925.5078	2965976.904	2233.528617	7635.797572	3779.438647
8	LT05_1987_12_15	LT05_1988_11_15	N	1988	574.808082	19121.76429	564785.9471	2962368.867	14116.61525	73619.90339	166387.2772
9	LT05_1987_12_15	LT05_1988_11_15	N	1988	247.382983	4374.377364	559752.0202	2966228.562	4374.377364	10320.49289	8827.471049
10	LT05_1987_12_15	LT05_1988_11_15	N	1988	455.650505	14493.47674	555372.3513	2962387.617	14493.47674	50895.79161	172684.4909
11	LT05_1987_12_15	LT05_1988_11_15	N	1988	342.38301	6469.263835	561421.0505	2963578.606	4438.780057	17380.3564	8991.801194
12	LT05_1987_12_15	LT05_1988_11_15	N	1988	438.918608	10136.1095	562371.3628	2964101.202	6486.184531	31609.71376	14512.10783
13	LT05_1987_12_15	LT05_1988_11_15	N	1988	512.569531	16928.23695	563520.2896	2965773.852	15031.55325	62590.84625	181792.2824
14	LT05_1987_12_15	LT05_1988_11_15	N	1988	375.358847	8025.333376	565805.1068	2961651.972	5778.591572	23160.33439	12543.51818
15	LT05_1987_12_15	LT05_1988_11_15	N	1988	268.545951	4996.576831	566455.1459	2961593.637	4996.576831	12320.60014	10440.58379
16	LT05_1987_12_15	LT05_1988_11_15	N	1988	296.646273	5919.763324	566403.1982	2961347.987	5725.718133	15442.20757	12398.85027
17	LT05_1987_12_15	LT05_1988_11_15	N	1988	544.618958	20422.97135	567549.9327	2963125.64	20422.97135	80367.12124	280070.7075
18	LT05_1987_12_15	LT05_1988_11_15	N	1988	437.778267	11034.9656	569180.8893	2960972.648	8081.052497	35397.36631	19152.45829
19	LT05_1987_12_15	LT05_1988_11_15	N	1988	188.631726	2112.459933	565097.3694	2964299.948	1624.968986	3913.97688	2529.801737
20	LT05_1987_12_15	LT05_1988_11_15	N	1988	260.5088	4965.95368	568225.4051	2964312.534	4965.95368	12220.1222	10359.89521
21	LT05_1987_12_15	LT05_1988_11_15	N	1988	256.88116	3660.403278	558303.5048	2963224.784	2531.005446	8139.927602	4425.433983
22	LT05_1987_12_15	LT05_1988_11_15	N	1988	274.595445	4098.908931	566241.2997	2961690.652	2750.092122	9463.986993	4914.238379
23	LT05_1987_12_15	LT05_1988_11_15	N	1988	316.60288	6817.889378	563729.1407	2965908.218	6750.764302	18638.96247	15263.12345
24	LT05_1987_12_15	LT05_1988_11_15	Y	1988	210.61438	2964.555047	554763.4737	2966916.721	2828.732054	6146.814105	5092.240027
25	LT05_1987_12_15	LT05_1988_11_15	N	1988	257.519536	4019.349836	554302.791	2964178.944	3200.093304	9220.097979	5949.976535
26	LT05_1987_12_15	LT05_1988_11_15	Y	1988	392.537944	9563.506036	552012.2445	2963582.973	7932.631581	29253.78233	18709.60476
27	LT05_1987_12_15	LT05_1988_11_15	N	1988	477.59309	11024.77679	545037.0918	2967911.381	6277.110118	35353.8391	13924.28171
28	LT05_1987_12_15	LT05_1988_11_15	N	1988	434.913506	10862.96352	544755.6234	2967436.655	7922.912926	34664.3582	18680.68178
29	LT05_1987_12_15	LT05_1988_11_15	N	1988	507.440492	16986.61537	544332.8306	2967360.043	15787.78786	62878.52251	194819.7617
30	LT05_1987_12_15	LT05_1988_11_15	N	1988	383.645071	8806.022344	543010.1904	2963239.97	6860.904616	26208.7719	15578.05754
31	LT05_1987_12_15	LT05_1988_11_15	N	1988	206.634646	2541.351761	548190.2984	2966803.85	1963.035806	5006.639134	3211.259597
32	LT05_1987_12_15	LT05_1988_11_15	N	1988	394.125251	7938.842132	543534.3807	2964858.517	4876.44698	22828.45631	10124.80402
33	LT05_1987_12_15	LT05_1988_11_15	N	1988	420.604417	11326.74931	550475.8162	2962896.118	9938.964123	36649.51606	24868.20834
34	LT05_1987_12_15	LT05_1988_11_15	N	1988	240.752932	3664.954689	551253.0349	2964925.546	3142.701228	8153.411998	5815.626492
35	LT05_1987_12_15	LT05_1988_11_15	N	1988	208.365339	2853.459257	548758.8062	2965847.725	2632.59812	5841.912829	4650.774936
36	LT05_1987_12_15	LT05_1988_11_15	N	1988	269.135726	4754.190066	539144.9504	2963448.621	4374.551489	11530.9729	8827.914498
37	LT05_1987_12_15	LT05_1988_11_15	N	1988	286.883646	5122.553394	540126.588	2964756.658	4270.114793	12736.08679	8562.778549
38	LT05_1987_12_15	LT05_1988_11_15	N	1988	227.964256	3674.962417	535784.4291	2966839.173	3674.962417	8183.081291	7085.151847
39	LT05_1987_12_15	LT05_1988_11_15	N	1988	369.214788	7109.110521	535307.9664	2963539.083	4492.266189	19706.88282	9128.752633
40	LT05_1987_12_15	LT05_1988_11_15	N	1988	339.984504	6232.092865	538273.2956	2962766.568	4131.225376	16536.83436	8212.805863
41	LT05_1987_12_15	LT05_1988_11_15	N	1988	233.604798	3273.696595	534621.7945	2963968.529	2561.879729	7015.05668	4493.669486
42	LT05_1987_12_15	LT05_1988_11_15	Y	1988	108.74768	827.560635	531800.7787	2964214.708	827.560635	1123.335195	1079.601248
43	LT05_1987_12_15	LT05_1988_11_15	N	1988	301.981237	5585.491761	536223.4491	2965104.76	4527.482916	14291.76299	9219.15904
44	LT05_1987_12_15	LT05_1988_11_15	N	1988	164.413828	1929.50336	539042.502	2963068.763	1929.50336	3469.073155	3142.188758
45	LT05_1987_12_15	LT05_1988_11_15	N	1988	401.368329	10715.07554	532231.8415	2966818.422	10124.8847	34037.18661	104135.7914
46	LT05_1987_12_15	LT05_1988_11_15	N	1988	436.825305	10118.18851	603582.2166	2969429.96	6547.398455	31535.29406	14685.16362
47	LT05_1987_12_15	LT05_1988_11_15	N	1988	193.112436	2140.459958	612138.0648	2974647.514	1559.704269	3983.230765	2402.256257
48	LT05_1987_12_15	LT05_1988_11_15	N	1988	232.927458	3262.776579	599962.6256	2971569.638	2563.862157	6983.905139	4498.058261
49	LT05_1987_12_15	LT05_1988_11_15	N	1988	268.355603	4604.621555	599387.8527	2972476.334	4030.331809	11050.30667	7960.495339
50	LT05_1987_12_15	LT05_1988_11_15	N	1988	374.405027	9223.810398	583392.2133	2969009.079	8529.496081	27877.93551	20503.37231
51	LT05_1987_12_15	LT05_1988_11_15	N	1988	398.84176	8222.040523	570035.8912	2968747.885	5130.505677	23919.54116	10794.98735
52	LT05_1987_12_15	LT05_1988_11_15	N	1988	287.600193	5407.014602	575229.508	2971761.116	4936.055408	13686.72201	10281.24227
53	LT05_1987_12_15	LT05_1988_11_15	Y	1988	316.501795	5254.829329	575768.2562	2972004.421	3348.326087	13176.01484	6299.884917
54	LT05_1987_12_15	LT05_1988_11_15	N	1988	136.084547	1101.59389	567570.4959	2971649.434	850.0920793	1644.268219	1116.827383
55	LT05_1987_12_15	LT05_1988_11_15	N	1988	444.579704	12546.32879	559340.5686	2973764.441	10835.28191	41997.57333	114584.1911
56	LT05_1987_12_15	LT05_1988_11_15	N	1988	289.548912	5409.605195	560622.3962	2973663.651	4816.391047	13695.45735	9967.697198
57	LT05_1987_12_15	LT05_1988_11_15	N	1988	260.174224	4799.692071	557805.8345	2973843.341	4799.692071	11678.20827	9924.103389
58	LT05_1987_12_15	LT05_1988_11_15	N	1988	527.988975	12403.93996	559175.2526	2974068.414	6345.057168	41363.89824	14114.76496
59	LT05_1987_12_15	LT05_1988_11_15	N	1988	387.701816	9102.279989	561240.8974	2974449.461	7236.241871	27389.74908	16661.17018
60	LT05_1987_12_15	LT05_1988_11_15	Y	1988	369.28818	8210.701368	563327.9924	2976873.711	6464.425388	23875.61141	14450.69611
61	LT05_1987_12_15	LT05_1988_11_15	N	1988	439.450028	10164.1081	544104.8797	2974959.758	6507.244298	31726.06974	14571.5971
62	LT05_1987_12_15	LT05_1988_11_15	Y	1988	638.268696	27367.43184	539016.2093	2974663.295	26394.1861	118684.9765	402093.143
63	LT05_1987_12_15	LT05_1988_11_15	Y	1988	342.347495	7594.832311	539277.5737	2974810.865	6817.375322	21520.3945	15453.4308
64	LT05_1987_12_15	LT05_1988_11_15	N	1988	277.943578	4959.376055	548014.1735	2971203.28	4373.444757	12198.56707	8825.096036
65	LT05_1987_12_15	LT05_1988_11_15	Y	1988	565.062307	21413.57344	535774.0758	2970612.735	20579.9834	85600.82375	283111.4789
66	LT05_1987_12_15	LT05_1988_11_15	Y	1988	278.240625	3755.046187	545394.6802	2972703.808	2147.985645	8421.463239	3597.688805
67	LT05_1987_12_15	LT05_1988_11_15	Y	1988	367.848895	8611.68555	536198.04	2970927.705	7472.933918	25441.19072	17351.85145
68	LT05_1987_12_15	LT05_1988_11_15	N	1988	331.634543	4414.775341	535968.1252	2970461.308	1990.553541	10447.6416	3268.172835
69	LT05_1987_12_15	LT05_1988_11_15	N	1988	490.91026	14183.18266	532393.794	2971660.98	10756.03454	49449.57496	113404.3165
70	LT05_1987_12_15	LT05_1988_11_15	N	1988	213.420768	2631.609951	529875.7164	2970860.269	1937.591519	5244.874062	3158.820354
71	LT05_1987_12_15	LT05_1988_11_15	N	1988	263.42921	3933.384259	531674.0689	2969945.229	2810.765845	8958.366211	5051.457814
72	LT05_1987_12_15	LT05_1988_11_15	N	1988	292.713407	5374.11482	529967.1608	2969915.262	4541.674509	13575.90673	9255.643099
73	LT05_1987_12_15	LT05_1988_11_15	N	1988	686.385976	22796.8608	600498.8373	2978540.666	12999.00384	93044.25507	148119.8289
74	LT05_1987_12_15	LT05_1988_11_15	Y	1988	423.494797	12240.45248	594748.7877	2986319.467	12209.84749	40639.30135	135600.5458
75	LT05_1987_12_15	LT05_1988_11_15	Y	1988	332.856843	6285.295643	594441.5748	2986480.031	4497.374354	16725.14326	9141.85455
76	LT05_1987_12_15	LT05_1988_11_15	N	1988	400.659833	9187.265884	556139.4158	2980592.755	6664.413328	27730.91068	15017.15102
77	LT05_1987_12_15	LT05_1988_11_15	N	1988	329.105031	6711.484721	554054.6306	2978532.5	5551.134586	18252.50109	11923.66531
78	LT05_1987_12_15	LT05_1988_11_15	N	1988	585.969355	22100.739	562183.5182	2981847.677	19586.2674	89279.10996	264029.1442
79	LT05_1987_12_15	LT05_1988_11_15	N	1988	275.557068	5028.302338	561351.5434	2980772.538	4709.315141	12424.91086	9688.860105
80	LT05_1987_12_15	LT05_1988_11_15	N	1988	484.344798	14270.29914	562365.6827	2982108.522	11432.32388	49854.55666	123586.1129
81	LT05_1987_12_15	LT05_1988_11_15	N	1988	406.833497	9364.867905	561200.1066	2982105.15	6673.779031	28447.24451	15043.78925
82	LT05_1987_12_15	LT05_1988_11_15	N	1988	305.234231	6360.899458	545683.9871	2983645.028	6349.796381	16993.65055	14128.07092
83	LT05_1987_12_15	LT05_1988_11_15	N	1988	296.964978	5849.029697	542435.5923	2983088.86	5495.13847	15196.92278	11772.07565
84	LT05_1987_12_15	LT05_1988_11_15	Y	1988	484.129472	11983.03067	535523.4595	2980100.328	7364.251411	39504.88535	17033.98661
85	LT05_1987_12_15	LT05_1988_11_15	N	1988	332.3533	5916.226138	543451.4227	2986072.607	3884.251353	15429.91836	7598.114694
86	LT05_1987_12_15	LT05_1988_11_15	N	1988	357.921734	9375.020858	542359.4541	2979578.807	9375.020858	28488.33235	23100.90373
87	LT05_1987_12_15	LT05_1988_11_15	N	1988	320.761489	5915.107303	596045.2129	2989352.995	4321.302275	15426.03171	8692.5197
88	LT05_1987_12_15	LT05_1988_11_15	N	1988	342.559239	8666.221396	594122.7016	2993773.46	8666.221396	25656.01889	20919.01263
89	LT05_1987_12_15	LT05_1988_11_15	N	1988	352.927076	9129.720226	593630.588	2989429.596	9129.720226	27499.78819	22340.72825
90	LT05_1987_12_15	LT05_1988_11_15	N	1988	315.073372	5358.991131	596167.8011	2990893.062	3558.96408	13525.04152	6804.095322
91	LT05_1987_12_15	LT05_1988_11_15	N	1988	229.73751	3753.995514	596211.0588	2997509.646	3753.995514	8418.324726	7277.984254
92	LT05_1987_12_15	LT05_1988_11_15	N	1988	432.600689	12521.44824	594206.2737	2997226.181	11975.92616	41886.67406	131951.9596
93	LT05_1987_12_15	LT05_1988_11_15	N	1988	284.592333	5230.604141	593881.6295	2997542.116	4664.826682	13095.16782	9573.492839
94	LT05_1987_12_15	LT05_1988_11_15	N	1988	248.469616	4166.148065	591867.3642	2992989.243	4056.200329	9671.339332	8025.030241
95	LT05_1987_12_15	LT05_1988_11_15	N	1988	170.427756	1872.485381	582922.4492	2990842.194	1664.363528	3333.199871	2607.445358
96	LT05_1987_12_15	LT05_1988_11_15	N	1988	226.161832	3711.364815	575900.567	2993413.6	3711.364815	8291.227213	7173.836287
97	LT05_1987_12_15	LT05_1988_11_15	N	1988	362.616756	8006.848421	593554.6762	3004212.7	6425.630982	23089.30499	14341.33945
98	LT05_1987_12_15	LT05_1988_11_15	N	1988	451.138339	12100.0177	592262.5193	3004716.572	9329.10897	40019.43561	22958.22403
99	LT05_1987_12_15	LT05_1988_11_15	N	1988	264.782294	4504.520358	592364.5647	3004801.181	3978.456434	10731.48626	7831.407697
100	LT05_1987_12_15	LT05_1988_11_15	N	1988	185.532009	2055.51018	586770.5664	3001198.5	1596.364562	3774.061299	2473.732202
101	LT05_1987_12_15	LT05_1988_11_15	N	1988	460.079231	12877.34977	582466.689	3001500.549	10317.90756	43479.93511	106945.9153
102	LT05_1987_12_15	LT05_1988_11_15	N	1988	724.318165	20826.64626	580602.4534	3007501.538	9266.887388	82489.93506	22765.15248
103	LT05_1987_12_15	LT05_1988_11_15	N	1988	483.602949	16573.86886	557274.3382	3002991.828	16573.86886	60851.68833	208635.2547
104	LT05_1987_12_15	LT05_1988_11_15	N	1988	268.706756	3858.058804	592304.82	3009659.56	2524.253899	8730.584069	4410.541278
105	LT05_1987_12_15	LT05_1988_11_15	N	1988	317.252523	4162.684199	591137.4346	3010752.889	1945.545747	9660.630126	3175.194301
106	LT05_1987_12_15	LT05_1988_11_15	N	1988	278.257515	4606.862823	598497.5263	3008007.391	3556.53206	11057.47163	6798.228075
107	LT05_1987_12_15	LT05_1988_11_15	N	1988	220.730109	3447.72518	596746.6219	3015313.694	3447.72518	7516.116056	6536.814977
108	LT05_1987_12_15	LT05_1988_11_15	N	1988	432.587973	9017.712188	583912.8395	3007995.053	5113.870937	27051.31397	10750.83512
109	LT05_1987_12_15	LT05_1988_11_15	N	1988	352.286129	7488.042476	567123.9297	3010212.446	5916.624777	21118.2815	12922.82381
110	LT05_1987_12_15	LT05_1988_11_15	N	1988	412.952929	8885.480665	538018.0407	3011043.946	5607.860513	26524.24273	12077.6397
111	LT05_1987_12_15	LT05_1988_11_15	N	1988	612.441745	18231.83237	591136.8085	3020467.335	10458.84377	69091.71691	109011.4165
112	LT05_1987_12_15	LT05_1988_11_15	N	1988	639.646968	15309.72441	597844.7605	3022811.112	6355.828195	54749.0441	14145.00979
113	LT05_1987_12_15	LT05_1988_11_15	N	1988	618.063847	16388.91594	594605.7797	3018689.209	8010.98224	59948.85648	18943.11695
114	LT05_1987_12_15	LT05_1988_11_15	N	1988	249.490162	4436.751509	585210.3563	3017746.936	4436.751509	10516.97208	8986.615561
115	LT05_1987_12_15	LT05_1988_11_15	N	1988	371.315887	8920.341689	586067.5273	3019930.913	7982.979928	26662.94672	18859.5913
116	LT05_1987_12_15	LT05_1988_11_15	Y	1988	522.463533	11774.77757	575310.2544	3019445.703	5794.325831	38593.04202	12586.63611
117	LT05_1987_12_15	LT05_1988_11_15	N	1988	390.674323	8191.661096	577476.336	3023810.255	5394.348926	23801.89158	11500.24419
118	LT05_1987_12_15	LT05_1988_11_15	Y	1988	362.122881	7797.953017	568058.0919	3022447.338	6014.543866	22290.41623	13193.3111
119	LT05_1987_12_15	LT05_1988_11_15	N	1988	646.640805	14463.83587	557348.0447	3021713.85	5489.583654	50757.19365	11757.05994
120	LT05_1987_12_15	LT05_1988_11_15	N	1988	239.994675	3439.849758	556530.8135	3021815.718	2672.032846	7493.256168	4738.865058
121	LT05_1987_12_15	LT05_1988_11_15	N	1988	211.828964	2706.554481	556913.0392	3022033.624	2137.481061	5444.765029	3575.499087
122	LT05_1987_12_15	LT05_1988_11_15	N	1988	461.118682	11349.88576	563290.6777	3023924.521	7414.988123	36749.26564	17182.22494
123	LT05_1987_12_15	LT05_1988_11_15	Y	1988	351.714172	5633.411866	565307.1508	3024086.731	2967.86307	14455.31779	5410.334929
124	LT05_1987_12_15	LT05_1988_11_15	N	1988	844.21265	41527.3082	592579.0234	3032336.509	30990.46974	206833.3644	504233.5099
125	LT05_1987_12_15	LT05_1988_11_15	N	1988	497.584992	12938.60533	594155.2779	3029401.3	8199.874875	43755.64642	19508.53775
126	LT05_1987_12_15	LT05_1988_11_15	N	1988	196.500072	2261.218252	597721.9041	3030973.968	1701.159159	4285.329164	2680.403177
127	LT05_1987_12_15	LT05_1988_11_15	N	1988	514.64529	10407.02397	595360.0397	3030636.182	4574.744492	32740.02231	9340.775965
128	LT05_1987_12_15	LT05_1988_11_15	N	1988	767.824197	26066.91716	584654.878	3034468.017	13228.59126	111232.4346	151821.8129
129	LT05_1987_12_15	LT05_1988_11_15	N	1988	298.090252	4277.563729	585535.6715	3031459.752	2422.462718	10017.37018	4187.284434
130	LT05_1987_12_15	LT05_1988_11_15	Y	1988	315.050458	6500.45307	583641.2638	3034430.166	5955.747916	17492.05811	13030.75622
131	LT05_1987_12_15	LT05_1988_11_15	N	1988	459.422826	10909.79633	564185.6682	3030380.38	6807.939058	34863.56295	15426.4417
132	LT05_1987_12_15	LT05_1988_11_15	N	1988	717.525419	16814.23389	564307.0485	3030990.293	5985.763057	62030.01358	13113.68768
133	LT05_1987_12_15	LT05_1988_11_15	N	1988	312.433606	6886.208676	561609.072	3032580.967	6886.208676	18888.15764	15650.5998
134	LT05_1987_12_15	LT05_1988_11_15	N	1988	234.764638	3920.256144	559842.4158	3032275.002	3920.256144	8918.562078	7687.10527
135	LT05_1987_12_15	LT05_1988_11_15	N	1988	287.853084	4346.653383	567262.5181	3031989.41	2769.708542	10233.45944	4958.516889
136	LT05_1987_12_15	LT05_1988_11_15	N	1988	398.600192	10246.92484	550973.6064	3032958.695	9115.178133	32070.86027	22295.82938
137	LT05_1987_12_15	LT05_1988_11_15	N	1988	499.29195	10525.47171	553476.926	3029972.89	5044.655032	33237.30244	10567.52586
138	LT05_1987_12_15	LT05_1988_11_15	N	1988	953.611199	21205.71405	550954.3969	3030686.506	5283.848272	84495.82755	11203.74787
139	LT05_1987_12_15	LT05_1988_11_15	N	1988	504.19114	10941.30432	551123.4712	3035011.016	5369.435948	34997.74302	11433.25728
140	LT05_1987_12_15	LT05_1988_11_15	N	1988	367.914677	8560.471003	548682.5873	3035758.483	7343.008638	25239.85664	16972.00056
141	LT05_1987_12_15	LT05_1988_11_15	N	1988	257.096079	4853.560358	546313.4588	3035536.603	4853.560358	11853.11503	10064.87229
142	LT05_1987_12_15	LT05_1988_11_15	N	1988	229.073128	3434.567521	549295.444	3031976.984	3143.091978	7477.933215	5816.539046
143	LT05_1987_12_15	LT05_1988_11_15	N	1988	207.23628	2896.933619	554142.1357	3027544.674	2818.002882	5960.766921	5067.877263
144	LT05_1987_12_15	LT05_1988_11_15	N	1988	676.430332	16268.93074	590910.9948	3043668.689	6369.87803	59364.96305	14184.48163
145	LT05_1987_12_15	LT05_1988_11_15	N	1988	1212.311597	43298.97495	591156.4721	3043784.399	13778.89967	218669.4856	160802.3897
146	LT05_1987_12_15	LT05_1988_11_15	N	1988	974.160868	26577.25058	577400.1709	3042012.16	8012.688744	114142.502	18948.2096
147	LT05_1987_12_15	LT05_1988_11_15	N	1988	892.910342	19201.99222	571725.3856	3040926.108	4945.699445	74031.62079	10306.59909
148	LT05_1987_12_15	LT05_1988_11_15	N	1988	552.702133	16730.23523	585244.1606	3043524.009	11349.39134	61617.59268	122323.9019
149	LT05_1987_12_15	LT05_1988_11_15	N	1988	529.264984	8691.774361	588937.1828	3044422.585	2925.315366	25756.83209	5312.634495
150	LT05_1987_12_15	LT05_1988_11_15	N	1988	863.480283	29084.29398	575869.2895	3037995.955	12675.69599	128704.3295	142952.0075
151	LT05_1987_12_15	LT05_1988_11_15	N	1988	269.394472	4791.15245	588335.8601	3038555.096	4459.680802	11650.5403	9045.266454
152	LT05_1987_12_15	LT05_1988_11_15	N	1988	262.05488	4596.021909	568289.8383	3045315.065	4398.238683	11022.8258	8888.282263
153	LT05_1987_12_15	LT05_1988_11_15	N	1988	846.281587	25806.32617	557453.2114	3038807.53	10258.51915	109753.7264	106078.9933
154	LT05_1987_12_15	LT05_1988_11_15	N	1988	290.369191	5546.041687	567404.6056	3045472.993	5125.184515	14157.46604	10780.85974
155	LT05_1987_12_15	LT05_1988_11_15	N	1988	1350.841414	45722.64388	566920.602	3042553.299	12267.67653	235122.9048	136506.9822
156	LT05_1987_12_15	LT05_1988_11_15	N	1988	515.806238	12617.07632	568302.653	3043742.484	7005.185888	42313.3128	15992.61993
157	LT05_1987_12_15	LT05_1988_11_15	N	1988	777.175024	18693.85751	549026.4066	3038192.833	6274.306537	71433.67146	13916.43369
158	LT05_1987_12_15	LT05_1988_11_15	N	1988	215.498223	3082.163675	552469.6446	3042827.378	2899.650565	6473.747993	5253.880961
159	LT05_1987_12_15	LT05_1988_11_15	N	1988	442.305537	9373.05488	554267.4098	3044859.363	5274.810566	28480.3751	11179.56915
160	LT05_1987_12_15	LT05_1988_11_15	N	1988	358.906844	9157.652302	584154.1536	3047884.481	9157.652302	27611.91247	22427.0214
161	LT05_1987_12_15	LT05_1988_11_15	N	1988	485.458197	12655.63525	582798.7378	3048927.587	8340.602912	42485.64546	19932.01365
162	LT05_1987_12_15	LT05_1988_11_15	N	1988	499.141594	14265.82031	581366.8692	3048377.432	10356.3734	49833.71568	107508.5137
163	LT05_1987_12_15	LT05_1988_11_15	N	1988	439.401713	9424.860412	578845.7969	3053512.408	5437.57782	28690.2414	11616.67188
164	LT05_1987_12_15	LT05_1988_11_15	N	1988	512.215036	19302.7916	563132.7916	3049765.701	19302.7916	74549.71753	258657.0807
165	LT05_1987_12_15	LT05_1988_11_15	N	1988	470.228448	11612.89397	552090.8032	3048549.209	7412.165055	37887.91389	17173.96973
166	LT05_1987_12_15	LT05_1988_11_15	N	1988	353.617916	6834.688303	558075.129	3048164.246	4622.733193	18700.16016	9464.601246
167	LT05_1987_12_15	LT05_1988_11_15	N	1988	570.977191	11036.2287	561433.3352	3048422.957	4088.535836	35402.76326	8105.850219
168	LT05_1987_12_15	LT05_1988_11_15	N	1988	671.634163	19196.10298	558329.2636	3048485.645	9289.500218	74001.37866	22835.28019
169	LT05_1987_12_15	LT05_1988_11_15	N	1988	564.840537	14811.64769	557936.322	3048679.305	7998.861501	52389.43243	18906.95365
170	LT05_1987_12_22	LT05_1989_02_10	N	1988	208.590154	3143.205241	477762.674	2964188.341	3143.205241	6645.084221	5816.803565
171	LT05_1987_12_22	LT05_1989_02_10	Y	1988	347.235474	7607.755546	524459.2	2972204.461	6498.69626	21569.18442	14547.44466
172	LT05_1987_12_22	LT05_1989_02_10	N	1988	330.156796	7205.155135	519641.912	2977827.018	6723.349784	20062.30939	15184.94283
173	LT05_1987_12_22	LT05_1989_02_10	Y	1988	326.491433	6881.730109	524268.4989	2972084.992	6133.298767	18871.79679	13522.90448
174	LT05_1987_12_22	LT05_1989_02_10	N	1988	461.948346	13605.11376	528351.4506	2969045.634	11844.55173	46783.34822	129915.5891
175	LT05_1987_12_22	LT05_1989_02_10	N	1988	241.793786	4146.933302	526295.0971	2971643.487	4146.933302	9611.970541	8252.234062
176	LT05_1987_12_22	LT05_1989_02_10	N	1988	269.255515	4777.811834	514440.8887	2972888.155	4431.750461	11607.3501	8973.833901
177	LT05_1987_12_22	LT05_1989_02_10	N	1988	309.144403	5536.490156	514665.6886	2972792.726	4093.720622	14124.99806	8118.824792
178	LT05_1987_12_22	LT05_1989_02_10	N	1988	274.807496	5471.738765	514601.0608	2972672.601	5471.738765	13905.38356	11708.8488
179	LT05_1987_12_22	LT05_1989_02_10	N	1988	272.716867	5091.959641	523054.106	2971118.565	5091.959641	12634.8694	10692.73516
180	LT05_1987_12_22	LT05_1989_02_10	N	1988	260.624863	4776.556095	523247.8983	2973244.556	4776.556095	11603.28671	9863.771013
181	LT05_1987_12_22	LT05_1989_02_10	N	1988	216.891228	3367.659006	524509.4081	2973069.489	3367.659006	7284.521727	6345.824765
182	LT05_1987_12_22	LT05_1989_02_10	N	1988	327.606894	7040.712439	514092.2315	2973209.793	6471.944095	19454.73504	14471.91035
183	LT05_1987_12_22	LT05_1989_02_10	Y	1988	473.041727	16005.57902	515710.5455	2970928.283	16005.57902	58088.41029	198619.8546
184	LT05_1987_12_22	LT05_1989_02_10	N	1988	256.918702	4570.637746	512926.4219	2973612.589	4570.637746	10941.80826	9330.195073
185	LT05_1987_12_22	LT05_1989_02_10	N	1988	288.962811	5864.74056	512836.2494	2973534.946	5864.74056	15251.31911	12779.97463
186	LT05_1987_12_22	LT05_1989_02_10	N	1988	330.427902	6844.214644	528241.7364	2973132.512	5778.062254	18734.88637	12542.06819
187	LT05_1987_12_22	LT05_1989_02_10	N	1988	467.859358	12605.20576	507533.3479	2976463.979	9232.858215	42260.29447	22659.7045
188	LT05_1987_12_22	LT05_1989_02_10	Y	1988	533.753611	10981.20481	498220.4812	2976480.36	4719.185896	35167.8476	9714.495725
189	LT05_1987_12_22	LT05_1989_02_10	Y	1988	455.007106	10754.46237	499481.0364	2975454.366	6758.176799	34203.94144	15284.27669
190	LT05_1987_12_22	LT05_1989_02_10	N	1988	417.539299	9922.73389	507862.9867	2970934.424	7136.299086	30726.48992	16371.29298
191	LT05_1987_12_22	LT05_1989_02_10	Y	1988	242.370017	3964.53616	500261.5563	2977452.728	3860.780382	9052.99446	7540.219235
192	LT05_1987_12_22	LT05_1989_02_10	N	1988	400.541678	8699.293645	501007.1532	2970478.662	5815.056523	25786.5164	12643.49301
193	LT05_1987_12_22	LT05_1989_02_10	N	1988	281.318014	5703.63156	500481.0955	2975593.95	5703.63156	14695.81747	12338.5222
194	LT05_1987_12_22	LT05_1989_02_10	Y	1988	328.604257	5198.718332	506770.5609	2971600.696	2944.570082	12988.94433	5356.802465
195	LT05_1987_12_22	LT05_1989_02_10	N	1988	267.124364	4920.311133	504323.7134	2971219.611	4920.311133	12070.74563	10239.87413
196	LT05_1987_12_22	LT05_1989_02_10	N	1988	346.797591	7055.207584	485198.7762	2971260.922	5322.376978	19508.1034	11306.94572
197	LT05_1987_12_22	LT05_1989_02_10	N	1988	475.936922	10678.22188	489379.416	2975421.338	5882.641071	33881.34083	12829.2216
198	LT05_1987_12_22	LT05_1989_02_10	N	1988	277.497184	5113.559494	482263.8872	2977728.046	4816.082516	12706.31019	9966.8914
199	LT05_1987_12_22	LT05_1989_02_10	Y	1988	404.032594	9103.402369	489074.7149	2976255.097	6345.302501	27394.24782	14115.4537
200	LT05_1987_12_22	LT05_1989_02_10	N	1988	315.055129	6922.058059	486787.4567	2976111.709	6922.058059	19019.24779	15753.4932
201	LT05_1987_12_22	LT05_1989_02_10	N	1988	227.959694	3069.877873	475289.2046	2971254.477	2342.37643	6439.398518	4013.347286
202	LT05_1987_12_22	LT05_1989_02_10	N	1988	218.14634	3338.905069	475161.3598	2971333.341	3338.905069	7201.792815	6277.52337
203	LT05_1987_12_22	LT05_1989_02_10	N	1988	383.81935	8578.965114	455234.2068	2973062.366	6396.339635	25312.51449	14258.88522
204	LT05_1987_12_22	LT05_1989_02_10	Y	1988	1225.852247	50125.94332	528267.6287	2980991.996	18267.58715	265756.1528	239315.3055
205	LT05_1987_12_22	LT05_1989_02_10	N	1988	189.608798	2179.312975	518382.6924	2980016.885	1735.56191	4079.826676	2748.99164
206	LT05_1987_12_22	LT05_1989_02_10	N	1988	282.136549	3310.375421	523018.9191	2978820.741	1557.581479	7119.942648	2398.130858
207	LT05_1987_12_22	LT05_1989_02_10	N	1988	315.163704	6190.15952	529363.8942	2979835.578	5171.733404	16388.78855	10904.57629
208	LT05_1987_12_22	LT05_1989_02_10	N	1988	304.23304	5799.183291	530900.2966	2982593.616	4891.462691	15024.65903	10164.16477
209	LT05_1987_12_22	LT05_1989_02_10	N	1988	285.325229	4946.140194	520240.0524	2979546.45	3954.156853	12155.22141	7771.091325
210	LT05_1987_12_22	LT05_1989_02_10	N	1988	250.391346	3651.088948	521569.7716	2978928.426	2722.219887	8112.349533	4851.466997
211	LT05_1987_12_22	LT05_1989_02_10	N	1988	276.499244	5231.864272	531456.0657	2981594.94	5231.864272	13099.37022	11064.82281
212	LT05_1987_12_22	LT05_1989_02_10	N	1988	320.899296	6573.712317	504763.9577	2985679.007	5736.664414	17755.12952	12428.77196
213	LT05_1987_12_22	LT05_1989_02_10	N	1988	246.119414	3305.336219	504517.578	2985825.222	2230.078003	7105.509687	3772.071428
214	LT05_1987_12_22	LT05_1989_02_10	N	1988	306.92908	5596.34511	501960.543	2985266.654	4309.265069	14328.76561	8661.97348
215	LT05_1987_12_22	LT05_1989_02_10	N	1988	302.678987	6623.313466	504646.4054	2984480.827	6623.313466	17933.7996	14900.36959
216	LT05_1987_12_22	LT05_1989_02_10	N	1988	340.595232	7582.595129	505323.9533	2982187.818	6920.945512	21474.22007	15750.29791
217	LT05_1987_12_22	LT05_1989_02_10	N	1988	231.082358	3729.28485	504910.6451	2980425.846	3729.28485	8344.594586	7217.577448
218	LT05_1987_12_22	LT05_1989_02_10	N	1988	440.374452	11735.15544	509633.6463	2982145.011	9318.12403	38420.15774	22924.11352
219	LT05_1987_12_22	LT05_1989_02_10	Y	1988	732.894447	18191.82719	506182.0514	2981372.181	6743.080679	68889.85341	15241.20292
220	LT05_1987_12_22	LT05_1989_02_10	N	1988	294.17482	4700.810919	507317.3695	2981724.75	3150.50758	11358.84431	5833.863018
221	LT05_1987_12_22	LT05_1989_02_10	N	1988	198.307562	2851.813961	508938.2644	2982624.877	2851.813961	5837.42651	5144.734208
222	LT05_1987_12_22	LT05_1989_02_10	N	1988	321.910409	5585.491033	501473.9349	2981539.073	3701.046987	14291.76051	7148.676489
223	LT05_1987_12_22	LT05_1989_02_10	N	1988	411.637992	11071.66829	496609.117	2987087.031	10098.38324	35554.27308	103751.6725
224	LT05_1987_12_22	LT05_1989_02_10	N	1988	460.896638	15507.77668	494465.1524	2978874.603	15507.77668	55694.45839	189965.5498
225	LT05_1987_12_22	LT05_1989_02_10	N	1988	506.076795	13889.48052	486812.3267	2979619.787	9286.475479	48090.32986	22825.89717
226	LT05_1987_12_22	LT05_1989_02_10	N	1988	333.490569	7765.58016	496443.9625	2980097.345	7765.58016	22167.24107	18213.75417
227	LT05_1987_12_22	LT05_1989_02_10	N	1988	321.858156	4238.362551	491597.8745	2983412.792	1955.216262	9895.275134	3195.124891
228	LT05_1987_12_22	LT05_1989_02_10	N	1988	280.648276	4840.821628	495363.9506	2978771.445	3947.204694	11811.69475	7753.852523
229	LT05_1987_12_22	LT05_1989_02_10	N	1988	408.631262	9462.38302	496411.5263	2979151.003	6759.313941	28842.48645	15287.52231
230	LT05_1987_12_22	LT05_1989_02_10	N	1988	289.601046	4992.763601	492494.3632	2983697.103	3857.801446	12308.07734	7532.877725
231	LT05_1987_12_22	LT05_1989_02_10	N	1988	266.839692	5231.967572	472543.2605	2983483.045	5231.967572	13099.71472	11065.09852
232	LT05_1987_12_22	LT05_1989_02_10	N	1988	263.475215	3701.496955	478443.7215	2983271.865	2414.455182	8261.876372	4169.824388
233	LT05_1987_12_22	LT05_1989_02_10	N	1988	390.125155	9481.24904	478578.3379	2983276.686	7915.814503	28919.10966	18659.56255
234	LT05_1987_12_22	LT05_1989_02_10	N	1988	248.946357	4157.328748	473168.3443	2984026.162	3997.522067	9644.078545	7878.800027
235	LT05_1987_12_22	LT05_1989_02_10	N	1988	236.99704	3445.975578	474638.3113	2983816.927	2801.277801	7511.036009	5029.948039
236	LT05_1987_12_22	LT05_1989_02_10	N	1988	171.074349	1682.526063	476175.8451	2983074.872	1229.147815	2890.554206	1778.608613
237	LT05_1987_12_22	LT05_1989_02_10	N	1988	266.180843	4317.539074	466100.9821	2980306.392	3469.210472	10142.25955	6588.265289
238	LT05_1987_12_22	LT05_1989_02_10	N	1988	463.290019	11562.13826	462989.3422	2983906.224	7654.608459	37667.50261	17885.90015
239	LT05_1987_12_22	LT05_1989_02_10	N	1988	535.919104	12274.33306	430350.1718	2986912.097	5971.126811	40789.20187	13073.23427
240	LT05_1987_12_22	LT05_1989_02_10	N	1988	239.684537	4081.409954	527798.3774	2994758.031	4081.409954	9410.207764	8088.02522
241	LT05_1987_12_22	LT05_1989_02_10	N	1988	260.903017	3086.923577	531404.1823	2994031.297	1617.593853	6487.068281	2515.320288
242	LT05_1987_12_22	LT05_1989_02_10	N	1988	341.640928	6820.518113	466817.0805	2988694.12	5113.402136	18648.53553	10749.59136
243	LT05_1987_12_22	LT05_1989_02_10	N	1988	272.829	5417.411596	441347.9853	2988874.954	5417.411596	13721.78852	11562.32821
244	LT05_1987_12_22	LT05_1989_02_10	N	1988	252.973545	4544.171753	447856.1782	2990908.652	4544.171753	10857.49682	9262.066163
245	LT05_1987_12_22	LT05_1989_02_10	N	1988	214.596094	3245.58983	446476.3774	2991884.994	3245.58983	6934.946584	6056.930158
246	LT05_1987_12_22	LT05_1989_02_10	N	1988	226.664417	3639.433464	449018.791	2989885.364	3639.433464	8077.872617	6998.816958
247	LT05_1987_12_22	LT05_1989_02_10	N	1988	377.311445	8579.208546	445801.549	2991703.407	6764.933165	25313.47121	15303.5628
248	LT05_1987_12_22	LT05_1989_02_10	N	1988	389.646059	8546.723604	426224.9738	2994753.098	6043.326016	25185.88095	13273.03812
249	LT05_1987_12_22	LT05_1989_02_10	N	1988	322.091138	5882.069188	427736.3268	2989954.679	4205.285285	15311.37282	8399.044358
250	LT05_1987_12_22	LT05_1989_02_10	Y	1988	326.085871	5182.966959	433741.1646	2994255.769	2984.389618	12936.55033	5448.383474
251	LT05_1987_12_22	LT05_1989_02_10	N	1988	166.663339	1910.522491	420897.8051	2996918.426	1910.522491	3423.691858	3103.230386
252	LT05_1987_12_22	LT05_1989_02_10	N	1988	261.625647	4716.12213	420945.5121	2995633.287	4716.12213	11408.15144	9706.537227
253	LT05_1987_12_22	LT05_1989_02_10	N	1988	449.015446	13456.42597	495494.2681	3000892.986	12805.00086	46103.55298	145012.4377
254	LT05_1987_12_22	LT05_1989_02_10	Y	1988	301.5062	4959.68397	441383.4378	3001254.428	3345.539039	12199.57591	6293.267913
255	LT05_1987_12_22	LT05_1989_02_10	N	1988	358.990994	7702.264912	452077.112	3001207.695	5990.214045	21926.82637	13125.995
256	LT05_1987_12_22	LT05_1989_02_10	Y	1988	316.760673	6903.576649	443499.4616	3007421.136	6903.576649	18951.63874	15700.43115
257	LT05_1987_12_22	LT05_1989_02_10	N	1988	272.42254	5589.729475	449746.0899	3000854.945	5589.729475	14306.20791	12028.38103
258	LT05_1987_12_22	LT05_1989_02_10	N	1988	240.537409	4145.368451	446835.6226	3002167.236	4145.368451	9607.139559	8248.304398
259	LT05_1987_12_22	LT05_1989_02_10	N	1988	464.755149	12582.3518	430875.816	3005213.142	9385.765978	42158.26695	23134.32266
260	LT05_1987_12_22	LT05_1989_02_10	N	1988	206.110127	2816.808638	437729.2465	3004093.409	2644.971747	5742.179733	4678.378436
261	LT05_1987_12_22	LT05_1989_02_10	N	1988	330.325544	6951.458705	430561.4574	3000844.666	6043.583589	19126.9253	13273.75205
262	LT05_1987_12_22	LT05_1989_02_10	N	1988	299.731177	4921.604789	434768.7684	3005300.967	3340.105653	12074.97313	6280.372136
263	LT05_1987_12_22	LT05_1989_02_10	Y	1988	323.841317	4037.864705	424495.3904	3006732.648	1733.025063	9276.713593	2743.92169
264	LT05_1987_12_22	LT05_1989_02_10	N	1988	259.227699	4566.052123	420651.2985	3005861.15	4511.196704	10927.18842	9177.327002
265	LT05_1987_12_22	LT05_1989_02_10	N	1988	209.609673	3041.000765	501505.6627	3015916.587	3041.000765	6358.841752	5579.134869
266	LT05_1987_12_22	LT05_1989_02_10	N	1988	467.376049	9672.951754	489471.5854	3011601.938	4918.267479	29700.55855	10234.50696
267	LT05_1987_12_22	LT05_1989_02_10	N	1988	251.004019	3891.134638	473388.7651	3013210.388	3199.854298	8830.424383	5949.415725
268	LT05_1987_12_22	LT05_1989_02_10	N	1988	429.294813	10503.10778	467228.0103	3007810.012	7569.106793	33143.26882	17634.14171
269	LT05_1987_12_22	LT05_1989_02_10	Y	1988	247.386667	3044.108109	460478.9816	3012405.206	1801.374305	6367.49798	2881.192013
270	LT05_1987_12_22	LT05_1989_02_10	N	1988	246.05192	4093.874281	443187.047	3010372.946	4003.201407	9448.506286	7892.92889
271	LT05_1987_12_22	LT05_1989_02_10	N	1988	419.947207	5440.760045	451127.1978	3010562.82	1819.761402	13800.6185	2918.355771
272	LT05_1987_12_22	LT05_1989_02_10	N	1988	265.275373	4385.648914	443077.814	3016682.205	3664.264637	10355.92995	7059.133271
273	LT05_1987_12_22	LT05_1989_02_10	N	1988	261.059984	3985.220365	442589.6842	3016756.518	2991.005351	9115.962252	5463.630161
274	LT05_1987_12_22	LT05_1989_02_10	Y	1988	387.534891	5894.946265	420797.2193	3009822.057	2588.125891	15356.0374	4551.846116
275	LT05_1987_12_22	LT05_1989_02_10	N	1988	660.317934	19223.27252	405610.6052	3010771.4	9720.513804	74140.92396	24180.41762
276	LT05_1987_12_22	LT05_1989_02_10	N	1988	499.16407	11279.14801	514570.4773	3023348.893	5896.964215	36444.50247	12868.65498
277	LT05_1987_12_22	LT05_1989_02_10	N	1988	736.306326	25848.086	506853.3278	3019118.413	14452.68895	109990.358	171999.6665
278	LT05_1987_12_22	LT05_1989_02_10	N	1988	313.938581	6210.950796	508389.1981	3019015.639	5293.600524	16462.15074	11229.85037
279	LT05_1987_12_22	LT05_1989_02_10	Y	1988	259.327569	4260.761418	484716.0637	3020740.506	3666.882468	9964.992413	7065.498384
280	LT05_1987_12_22	LT05_1989_02_10	Y	1988	697.666938	26457.37249	457196.9723	3022268.443	17749.23831	113457.2414	229796.498
281	LT05_1987_12_22	LT05_1989_02_10	N	1988	269.452077	5462.774845	457902.5507	3022454.631	5462.774845	13875.04872	11684.64671
282	LT05_1987_12_22	LT05_1989_02_10	N	1988	259.184938	4381.941365	450602.6989	3024303.44	3983.613674	10344.2703	7844.221429
283	LT05_1987_12_22	LT05_1989_02_10	Y	1988	256.293617	4571.518825	450859.9438	3024165.693	4571.518825	10944.61786	9332.464934
284	LT05_1987_12_22	LT05_1989_02_10	N	1988	421.022476	12599.30058	431252.492	3022618.944	12599.30058	42233.92593	141738.7101
285	LT05_1987_12_22	LT05_1989_02_10	N	1988	313.425918	6605.634772	431036.435	3022484.987	6383.520371	17870.06741	14222.83048
286	LT05_1987_12_22	LT05_1989_02_10	N	1988	228.163494	3569.793165	427759.5744	3022294.821	3569.793165	7872.64281	6830.233231
287	LT05_1987_12_22	LT05_1989_02_10	N	1988	574.006953	17599.58309	433318.3705	3024545.577	11509.55633	65918.78139	124764.9514
288	LT05_1987_12_22	LT05_1989_02_10	N	1988	384.916626	9188.982066	392340.7032	3024300.862	7612.117027	27737.81083	17760.69212
289	LT05_1987_12_22	LT05_1989_02_10	N	1988	358.045551	8628.486592	389776.5346	3026366.742	8354.965804	25507.32556	19975.34009
290	LT05_1987_12_22	LT05_1989_02_10	N	1988	284.671232	5370.756569	395181.9147	3024627.006	5038.201721	13564.60788	10550.46853
291	LT05_1987_12_22	LT05_1989_02_10	N	1988	348.041714	7183.737061	513116.1872	3035042.95	5516.132987	19982.91173	11828.86368
292	LT05_1987_12_22	LT05_1989_02_10	N	1988	301.869409	5130.025758	504297.3819	3034950.829	3627.68856	12760.83916	6970.325421
293	LT05_1987_12_22	LT05_1989_02_10	N	1988	266.668613	3726.381116	495136.2005	3028881.662	2370.816542	8335.94123	4074.939933
294	LT05_1987_12_22	LT05_1989_02_10	N	1988	280.904822	5646.092636	497148.2334	3031274.74	5646.092636	14498.67568	12181.64601
295	LT05_1987_12_22	LT05_1989_02_10	N	1988	877.775918	20676.74722	477989.0108	3030555.908	5959.242135	81700.04861	13040.40508
296	LT05_1987_12_22	LT05_1989_02_10	N	1988	435.437637	8646.689114	459886.437	3030271.424	4563.493095	25579.02538	9311.793062
297	LT05_1987_12_22	LT05_1989_02_10	N	1988	503.448905	12763.59029	461900.8065	3031308.716	7681.323858	42969.05898	17964.71485
298	LT05_1987_12_22	LT05_1989_02_10	N	1988	566.256792	14166.69517	466461.8682	3031619.677	7182.658577	49373.02168	16505.62415
299	LT05_1987_12_22	LT05_1989_02_10	N	1988	281.898727	5626.901251	464643.4163	3029260.62	5626.901251	14433.06937	12129.41481
300	LT05_1987_12_22	LT05_1989_02_10	Y	1988	459.624676	12771.25718	462082.5897	3033090.683	10124.39456	43003.44245	104128.6833
301	LT05_1987_12_22	LT05_1989_02_10	Y	1988	312.044698	6335.066268	466672.4756	3033437.301	5730.308361	16901.78403	12411.39585
302	LT05_1987_12_22	LT05_1989_02_10	Y	1988	296.514936	6327.543148	471269.9278	3032233.377	6327.543148	16875.05409	14065.61467
303	LT05_1987_12_22	LT05_1989_02_10	N	1988	278.068895	4558.351389	464331.18	3030617.812	3466.380695	10902.64799	6581.484104
304	LT05_1987_12_22	LT05_1989_02_10	N	1988	230.502796	3485.669217	444372.14	3027845.494	3204.423862	7626.498336	5960.139789
305	LT05_1987_12_22	LT05_1989_02_10	N	1988	316.261265	6401.224074	423477.8275	3034699.085	5612.43324	17137.29828	12090.06955
306	LT05_1987_12_22	LT05_1989_02_10	N	1988	362.257882	9153.557127	525996.3378	3038659.819	9153.557127	27595.46661	22414.36548
307	LT05_1987_12_22	LT05_1989_02_10	N	1988	259.139613	4778.865657	525763.6827	3040703.974	4778.865657	11610.76039	9869.790293
308	LT05_1987_12_22	LT05_1989_02_10	N	1988	415.207468	12193.19067	513177.8667	3044145.268	12193.19067	40430.42718	135339.7857
309	LT05_1987_12_22	LT05_1989_02_10	N	1988	615.257525	17116.97221	515521.1392	3042041.307	8936.601219	63522.07724	21746.00792
310	LT05_1987_12_22	LT05_1989_02_10	N	1988	369.763491	6136.124098	515820.5453	3042618.953	3173.153876	16198.50696	5886.834273
311	LT05_1987_12_22	LT05_1989_02_10	N	1988	312.465329	6552.431332	519622.4443	3044254.996	6306.464511	17678.60943	14006.50809
312	LT05_1987_12_22	LT05_1989_02_10	N	1988	335.66233	7574.993065	519807.4445	3044355.381	7317.901044	21445.54774	16898.79758
313	LT05_1987_12_22	LT05_1989_02_10	Y	1988	410.85652	9987.909091	516357.3659	3044779.899	7640.717465	30995.60671	17844.94796
314	LT05_1987_12_22	LT05_1989_02_10	Y	1988	265.068611	4837.183444	514338.1959	3042103.207	4837.183444	11799.87175	10022.03253
315	LT05_1987_12_22	LT05_1989_02_10	N	1988	253.786587	4444.455205	500120.4258	3038307.267	4444.455205	10541.30275	9006.312026
316	LT05_1987_12_22	LT05_1989_02_10	N	1988	301.276305	5460.922989	484521.9971	3043801.449	4294.289506	13868.78391	8624.001939
317	LT05_1987_12_22	LT05_1989_02_10	Y	1988	785.399465	17062.15524	482446.6948	3042058.799	5076.780857	63251.25402	10652.5255
318	LT05_1987_12_22	LT05_1989_02_10	N	1988	254.322633	4315.085491	478594.8598	3041223.676	4102.559512	10134.58307	8140.953436
319	LT05_1987_12_22	LT05_1989_02_10	N	1988	250.782585	4069.441434	476099.5189	3045530.051	3642.547846	9373.469209	7006.376069
320	LT05_1987_12_22	LT05_1989_02_10	N	1988	574.181772	17776.80133	463625.843	3042625.242	11785.71166	66804.39271	129006.5302
321	LT05_1987_12_22	LT05_1989_02_10	Y	1988	930.866793	47028.22957	473766.4811	3042647.217	31478.17477	244107.8213	515458.2022
322	LT05_1987_12_22	LT05_1989_02_10	N	1988	872.668767	17157.91122	470135.2791	3043643.119	4127.752877	63724.52434	8204.094897
323	LT05_1987_12_22	LT05_1989_02_10	N	1988	219.733728	3016.358038	411689.3314	3042701.096	2531.039728	6290.297851	4425.50963
324	LT05_1987_12_22	LT05_1989_02_10	Y	1988	413.593426	9866.762616	402560.3057	3043035.703	7245.644396	30495.84512	16688.4958
325	LT05_1987_12_22	LT05_1989_02_10	N	1988	362.733856	7766.031356	404168.8644	3037865.534	5917.153657	22168.95665	12924.28163
326	LT05_1987_12_22	LT05_1989_02_10	N	1988	339.009625	7228.39707	523994.5649	3048432.132	6139.034346	20148.55688	13538.86568
327	LT05_1987_12_22	LT05_1989_02_10	N	1988	805.293527	30603.0126	518635.8951	3049213.024	16882.37563	137732.9626	214131.8743
328	LT05_1987_12_22	LT05_1989_02_10	Y	1988	461.384288	13265.8765	521561.0953	3047982.998	11082.46589	45236.00937	118287.0848
329	LT05_1987_12_22	LT05_1989_02_10	N	1988	515.814249	13404.13033	506866.4151	3048658.002	8071.659129	45865.04998	19124.36704
330	LT05_1987_12_22	LT05_1989_02_10	N	1988	626.684429	18326.65118	506221.1756	3047266.253	9963.310299	69570.75358	24945.10947
331	LT05_1987_12_22	LT05_1989_02_10	N	1988	461.447647	9616.961494	506354.466	3051633.493	5013.276373	29471.78582	10484.63989
332	LT05_1987_12_22	LT05_1989_02_10	Y	1988	448.989999	7473.553919	488739.6271	3047045.078	3069.510791	21063.87134	5645.225384
333	LT05_1987_12_22	LT05_1989_02_10	Y	1988	617.19565	12158.54447	488293.24	3046806.666	4220.407791	40277.47851	8437.179194
334	LT05_1987_12_22	LT05_1989_02_10	N	1988	271.361018	4672.806382	479535.5829	3054462.609	4033.247481	11268.79845	7967.763731
335	LT05_1987_12_22	LT05_1989_02_10	N	1988	549.882888	8840.704961	478933.1238	3054807.322	2790.502273	26346.35547	5005.54263
336	LT05_1987_12_22	LT05_1989_02_10	Y	1988	257.594981	3884.41856	476442.1552	3047079.041	2920.529883	8810.128835	5301.668974
337	LT05_1987_12_22	LT05_1989_02_10	N	1988	426.79447	10393.1684	476550.3242	3048874.461	7503.406581	32681.97462	17441.19355
338	LT05_1987_12_22	LT05_1989_02_10	N	1988	309.602576	6879.917612	418573.2612	3048072.642	6879.917612	18865.17648	15632.55789
339	LT05_1987_12_22	LT05_1989_02_10	N	1988	249.849872	4631.120782	411668.085	3055606.753	4631.120782	11135.0942	9486.278443
340	LT05_1987_12_22	LT05_1989_02_10	N	1988	545.770786	10982.89036	535942.3099	3056776.677	4482.708431	35175.03801	9104.248448
341	LT05_1987_12_22	LT05_1989_02_10	N	1988	1288.087079	54880.40356	524926.6343	3060483.689	19814.03773	299849.8519	268368.7293
342	LT05_1987_12_22	LT05_1989_02_10	Y	1988	336.086613	7779.263843	525274.5987	3060448.94	7779.263843	22219.28522	18254.26659
343	LT05_1987_12_22	LT05_1989_02_10	N	1988	1229.385652	22744.80967	535958.4562	3069263.832	3666.123859	92761.38683	7063.653745
344	LT05_1987_12_22	LT05_1989_02_10	Y	1988	305.056517	5810.871149	475031.9144	3079272.577	4871.760982	15065.00704	10112.52708
345	LT05_1987_12_22	LT05_1989_02_10	N	1988	326.346008	7322.344147	402837.609	3057713.083	7322.344147	20498.11768	16911.74698
346	LT05_1987_12_22	LT05_1989_02_10	N	1988	353.54305	8088.160927	399358.3154	3058174.831	7240.492543	23402.15825	16673.52233
347	LT05_1987_12_22	LT05_1989_02_10	N	1988	332.519087	5790.222188	400143.93	3058142.299	3680.49185	14993.7424	7098.608027
348	LT05_1987_12_22	LT05_1989_02_10	N	1988	363.141793	8613.195199	400238.4918	3058287.424	7850.036299	25447.13149	18464.09565
349	LT05_1987_12_22	LT05_1989_02_10	N	1988	218.838584	3426.724672	400574.6311	3058098.226	3426.724672	7455.196754	6486.606678
350	LT05_1987_12_22	LT05_1989_02_10	N	1988	339.391372	6119.910707	428465.3003	3068793.656	3971.399642	16141.52095	7813.881369
351	LT05_1987_12_22	LT05_1989_02_10	N	1988	348.103001	6988.10767	429998.0325	3067773.193	5130.153939	19261.361	10794.05337
352	LT05_1987_12_22	LT05_1989_02_10	N	1988	453.842621	7646.498848	430160.0867	3067944.505	3145.54002	21715.61932	5822.25686
353	LT05_1987_12_22	LT05_1989_02_10	N	1988	535.962964	11068.829	428784.0405	3066838.137	4755.093312	35542.12872	9807.870281
354	LT05_1987_12_22	LT05_1989_02_10	N	1988	302.308033	4993.295725	429713.5288	3067619.248	3375.412764	12309.82467	6364.269077
355	LT05_1987_12_22	LT05_1989_02_10	N	1988	287.126297	4568.235371	429463.5651	3067636.999	3153.677655	10934.14842	5841.272054
356	LT05_1987_12_22	LT05_1989_02_10	Y	1988	611.597285	17629.78957	427771.4296	3066362.504	9709.806169	66069.52359	24146.80791
357	LT05_1987_12_22	LT05_1989_02_10	N	1988	279.483192	5879.515084	427983.7776	3066999.52	5879.515084	15302.51768	12820.61871
358	LT05_1987_12_22	LT05_1989_02_10	N	1988	369.005907	7236.728332	411419.2079	3068379.704	4698.196536	20179.49543	9660.000516
359	LT05_1987_12_22	LT05_1989_02_10	N	1988	309.102595	6272.064585	414614.6305	3066421.536	5773.084459	16678.26288	12528.43384
360	LT05_1987_12_22	LT05_1989_02_10	N	1988	351.002781	8603.790554	406366.7219	3074084.287	8603.790554	25410.12802	20729.01019
361	LT05_1987_12_22	LT05_1989_02_10	N	1988	479.78861	11128.10979	411404.3983	3081509.355	6337.260784	35795.90172	14092.88126
362	LT05_1987_12_22	LT05_1989_02_10	N	1988	534.240478	16851.85565	422540.1914	3089411.134	12847.17023	62214.95291	145686.2434
363	LT05_1988_03_02	LT05_1989_02_17	N	1988	592.037685	22547.60861	378191.8643	3019407.184	19960.19593	91691.66297	271164.2101
364	LT05_1988_03_02	LT05_1989_02_17	N	1988	265.644504	4313.579467	376682.4402	3021034.84	3484.552693	10129.87191	6625.056094
365	LT05_1988_03_02	LT05_1989_02_17	Y	1988	536.247062	12310.37706	383886.0574	3025540.241	6001.288014	40948.82506	13156.62575
366	LT05_1988_03_02	LT05_1989_02_17	Y	1988	588.88739	14665.4724	383752.239	3025519.584	7042.748299	51701.88148	16100.91715
367	LT05_1988_03_02	LT05_1989_02_17	N	1988	224.890109	3500.230949	377446.6345	3025516.875	3500.230949	7668.965872	6662.696582
368	LT05_1988_03_02	LT05_1989_02_17	N	1988	246.500155	3912.415834	376788.927	3027222.81	3469.600452	8894.811533	6589.199938
369	LT05_1988_03_02	LT05_1989_02_17	N	1988	275.62149	5073.408005	377522.7161	3030450.052	4833.880266	12573.59073	10013.39647
370	LT05_1988_03_02	LT05_1989_02_17	N	1988	213.109647	3085.673792	379145.1846	3029023.613	3048.086261	6483.570175	5595.545014
371	LT05_1988_03_02	LT05_1989_02_17	N	1988	484.320205	9373.4458	359302.1586	3032223.458	4203.708559	28481.9573	8395.070353
372	LT05_1988_03_02	LT05_1989_02_17	N	1988	414.62515	9728.018904	357806.7203	3031081.414	6933.678843	29925.98877	15786.8767
373	LT05_1988_03_02	LT05_1989_02_17	N	1988	362.060244	7848.741665	358505.7606	3029192.167	6122.504801	22484.00361	13492.87719
374	LT05_1988_03_02	LT05_1989_02_17	N	1988	373.915713	9589.510726	378398.262	3039190.752	9589.510726	29359.78496	23769.8871
375	LT05_1988_03_02	LT05_1989_02_17	N	1988	225.009463	3328.300483	345047.3004	3039529.853	3072.084869	7171.341553	5651.200425
376	LT05_1988_03_02	LT05_1989_02_17	N	1988	635.588998	13443.8265	340387.3503	3037284.395	4886.661523	46046.0628	10151.57599
377	LT05_1988_03_02	LT05_1989_02_17	N	1988	479.958407	10032.5032	320410.7927	3038663.375	4996.044628	31180.07797	10439.18039
378	LT05_1988_03_02	LT05_1989_02_17	Y	1988	407.199742	10516.4421	312439.0692	3039660.115	9068.316965	33199.32765	22151.27276
379	LT05_1988_03_02	LT05_1989_02_17	Y	1988	304.953357	5509.365944	312746.8072	3039699.622	4223.227286	14032.89766	8444.293157
380	LT05_1988_03_02	LT05_1989_02_17	N	1988	307.91176	6829.334731	358188.3004	3055170.901	6829.334731	18680.65192	15487.65052
381	LT05_1988_03_02	LT05_1989_02_17	N	1988	290.130451	5597.288343	352390.2484	3050319.987	5286.071847	14331.98252	11209.69829
382	LT05_1988_03_02	LT05_1989_02_17	Y	1988	320.748287	5568.970746	328957.8559	3051137.612	3713.252845	14235.48328	7178.442193
383	LT05_1988_03_02	LT05_1989_02_17	Y	1988	364.313951	7735.649613	314136.9157	3048978.469	5775.309123	22053.51018	12534.52689
384	LT05_1988_03_02	LT05_1989_02_17	Y	1988	256.812892	3136.660744	384757.3794	3070779.16	1748.111571	6626.661318	2774.10097
385	LT05_1988_03_02	LT05_1989_02_17	Y	1988	286.310226	4363.352395	285858.4835	3067641.344	2839.074689	10285.86038	5115.748012
386	LT05_1988_03_02	LT05_1989_02_17	N	1988	409.071359	8750.018748	385225.1876	3078882.164	5550.02192	25986.98921	11920.64924
387	LT05_1988_03_02	LT05_1989_02_17	N	1988	623.926394	18186.78227	376822.3898	3083789.372	9902.18355	68864.40755	24752.12485
388	LT05_1988_03_02	LT05_1989_02_17	N	1988	542.554459	9933.239198	377369.3404	3083989.141	3666.894979	30769.82812	7065.528808
389	LT05_1988_03_02	LT05_1989_02_17	N	1988	522.090281	11003.36094	381321.6552	3080783.896	4994.752773	35262.39278	10435.77396
390	LT05_1988_03_02	LT05_1989_02_17	N	1988	289.086571	5435.720685	365940.7611	3078917.427	4914.280156	13783.59489	10224.0369
391	LT05_1988_03_02	LT05_1989_02_17	N	1988	461.537059	13809.96017	340503.784	3083193.371	12406.9507	47723.94226	138697.2115
392	LT05_1988_03_02	LT05_1989_02_17	N	1988	227.094263	3258.577152	350459.8373	3082257.557	2790.611846	6971.934635	5005.790676
393	LT05_1988_03_02	LT05_1989_02_17	N	1988	439.431308	10715.96125	329250.5113	3079704.009	7414.358282	34040.93429	17180.38309
394	LT05_1988_03_02	LT05_1989_02_17	N	1988	328.042321	7368.335649	319777.3942	3077572.5	7368.335649	20669.78894	17045.90972
395	LT05_1988_03_02	LT05_1989_02_17	N	1988	381.764302	9838.169953	381004.9398	3085773.782	9584.843429	30378.18867	23755.28794
396	LT05_1988_03_02	LT05_1989_02_17	N	1988	363.273888	8054.034439	379395.34	3086087.001	6488.426633	23270.72738	14518.43888
397	LT05_1988_03_02	LT05_1989_02_17	N	1988	379.434563	7678.947209	377754.6633	3085625.008	5011.08147	21838.45149	10478.84718
398	LT05_1988_03_02	LT05_1989_02_17	N	1988	1711.963612	36796.17803	377294.5204	3086616.853	4977.885844	176055.3437	10391.31967
399	LT05_1988_03_02	LT05_1989_02_17	N	1988	425.638383	7622.628779	376679.2085	3086297.338	3637.883101	21625.37036	6995.054606
400	LT05_1988_03_02	LT05_1989_02_17	N	1988	623.775945	12971.85907	377064.0807	3086204.912	4724.464402	43905.50322	9728.210454
401	LT05_1988_03_02	LT05_1989_02_17	N	1988	196.030135	2535.848776	376594.2988	3085937.763	2358.406143	4992.203767	4048.038831
402	LT05_1988_03_02	LT05_1989_02_17	N	1988	441.050727	13867.91248	376911.422	3086795.519	13867.91248	47990.88678	162269.03
403	LT05_1988_03_02	LT05_1989_02_17	N	1988	439.465562	10846.79499	376268.8282	3086729.658	7642.526687	34595.651	17850.28064
404	LT05_1988_03_02	LT05_1989_02_17	N	1988	390.562371	8790.339052	377895.9642	3087543.111	6445.745156	26146.61635	14398.0173
405	LT05_1988_03_02	LT05_1989_02_17	N	1988	409.425537	9329.334811	375497.4759	3085991.004	6483.094611	28303.56265	14503.38373
406	LT05_1988_03_02	LT05_1989_02_17	N	1988	989.597526	15744.11035	374994.9989	3086958.974	2706.64485	56827.86531	4816.463437
407	LT05_1988_03_02	LT05_1989_02_17	Y	1988	267.373042	3838.878135	376214.274	3088408.814	2529.889452	8672.816583	4422.971581
408	LT05_1988_03_02	LT05_1989_02_17	N	1988	498.31311	12342.20288	379838.6812	3091276.352	7296.291863	41089.89686	16835.84714
409	LT05_1988_03_02	LT05_1989_02_17	N	1988	403.998947	9403.370976	380234.261	3092213.879	6892.722383	28603.14022	15669.28476
410	LT05_1988_03_02	LT05_1989_02_17	N	1988	804.754366	24388.49633	371590.5115	3091955.406	10200.1007	101795.939	105228.2354
411	LT05_1988_03_02	LT05_1989_02_17	N	1988	623.062004	17152.81054	370806.6432	3091294.435	8697.430061	63699.29225	21014.12797
412	LT05_1988_03_02	LT05_1989_02_17	N	1988	619.014096	22323.0681	370291.1386	3091692.313	16654.23758	90477.41282	210063.1654
413	LT05_1988_03_02	LT05_1989_02_17	N	1988	815.345823	17430.59439	371016.6469	3091458.971	4902.882069	65077.04829	10194.11964
414	LT05_1988_03_02	LT05_1989_02_17	N	1988	855.41144	32831.60654	367946.7069	3090494.511	16972.94955	151251.999	215753.486
415	LT05_1988_03_02	LT05_1989_02_17	N	1988	640.914394	20112.05334	368469.0135	3090575.865	11650.33515	78741.54665	126922.0771
416	LT05_1988_03_02	LT05_1989_02_17	N	1988	609.072961	16873.07628	368526.6134	3090660.628	8875.269037	62319.32882	21557.83218
417	LT05_1988_03_02	LT05_1989_02_17	N	1988	1466.155934	39293.16302	368844.7732	3091124.557	7664.557719	192145.5057	17915.24365
418	LT05_1988_03_02	LT05_1989_02_17	N	1988	1104.209073	29246.52496	369159.1334	3091476.633	7501.477092	129661.4665	17435.5337
419	LT05_1988_03_02	LT05_1989_02_17	N	1988	1029.468877	28736.57995	369333.7627	3091389.515	8372.777414	126658.8458	20029.09686
420	LT05_1988_03_02	LT05_1989_02_17	N	1988	1234.635515	34011.49754	369449.0263	3091279.658	8101.902296	158535.1271	19214.84104
421	LT05_1988_03_02	LT05_1989_02_17	N	1988	605.469637	15599.82966	369064.5673	3091301.384	7548.903889	56135.24834	17574.76299
422	LT05_1988_03_02	LT05_1989_02_17	N	1988	521.857217	13026.74425	368934.8552	3091241.346	7315.284908	44153.12038	16891.17384
423	LT05_1988_03_02	LT05_1989_02_17	N	1988	1057.744952	23361.23203	368869.9489	3090931.014	5203.837656	96124.99484	10990.07254
424	LT05_1988_03_02	LT05_1989_02_17	N	1988	478.9853	11926.16416	368231.7425	3091391.154	7501.891017	39255.3671	17436.74785
425	LT05_1988_03_02	LT05_1989_02_17	N	1988	397.857465	9009.595305	368101.3376	3091099.387	6479.897527	27018.88593	14494.35821
426	LT05_1988_03_02	LT05_1989_02_17	N	1988	327.091687	5755.112771	369521.7808	3093333.685	3802.223233	14872.76488	7396.179886
427	LT05_1988_03_02	LT05_1989_02_17	N	1988	213.67566	2778.166811	369799.4569	3093141.796	2226.750101	5637.493843	3764.969035
428	LT05_1988_03_02	LT05_1989_02_17	N	1988	400.249122	9768.160788	367394.3214	3093953.308	7857.183834	30090.58625	18485.31459
429	LT05_1988_03_02	LT05_1989_02_17	N	1988	352.551024	7745.734604	368004.9109	3093991.352	6471.094981	22091.81511	14469.51423
430	LT05_1988_03_02	LT05_1989_02_17	N	1988	577.032008	20037.95499	366294.7376	3093625.602	15764.31936	78355.36258	194411.5516
431	LT05_1988_03_02	LT05_1989_02_17	N	1988	468.972609	12157.17095	366521.5773	3093647.632	8361.829549	40271.41794	19996.05183
432	LT05_1988_03_02	LT05_1989_02_17	N	1988	628.00059	15468.396	366708.7339	3093674.24	6785.115463	55506.15129	15361.20341
433	LT05_1988_03_02	LT05_1989_02_17	N	1988	466.626926	9314.989614	366835.1484	3093641.773	4537.19214	28245.60774	9244.116496
434	LT05_1988_03_02	LT05_1989_02_17	N	1988	388.198758	7543.143322	352598.763	3086251.651	4502.232358	21325.52555	9154.31845
435	LT05_1988_03_02	LT05_1989_02_17	N	1988	242.431845	3524.314047	352704.1692	3086513.324	2756.10543	7739.330058	4927.802951
436	LT05_1988_03_02	LT05_1989_02_17	Y	1988	460.97315	6805.00664	352361.3462	3086273.579	2370.736218	18592.06517	4074.765701
437	LT05_1988_03_02	LT05_1989_02_17	N	1988	379.319211	7056.148238	365297.1379	3090964.12	4096.312685	19511.56797	8125.312869
438	LT05_1988_03_02	LT05_1989_02_17	N	1988	559.29081	13064.54408	353523.6401	3091526.102	6179.168488	44323.85775	13650.6618
439	LT05_1988_03_02	LT05_1989_02_17	N	1988	557.075678	10470.93772	365289.4474	3089241.531	3864.921403	33008.11986	7550.427142
440	LT05_1988_03_02	LT05_1989_02_17	Y	1988	373.907129	7445.200256	342002.4999	3091593.223	4847.579987	20957.49364	10049.22406
441	LT05_1988_03_02	LT05_1989_02_17	N	1988	220.004557	2840.544012	333943.4669	3094138.927	2144.315355	5806.719243	3589.932505
442	LT05_1988_03_02	LT05_1989_02_17	Y	1988	271.794092	4666.398921	314683.8992	3093847.888	3994.353894	11248.22102	7870.920641
443	LT05_1988_03_02	LT05_1989_02_17	N	1988	291.736174	5780.631417	257593.681	3090589.047	5706.005969	14960.67097	12345.00482
444	LT05_1988_03_02	LT05_1989_02_17	N	1988	502.172165	17381.26951	365317.2025	3095710.503	17381.26951	64831.87016	223107.8783
445	LT05_1988_03_02	LT05_1989_02_17	N	1988	2042.77631	102267.0839	364353.756	3096034.288	26817.0258	687018.1044	411205.5425
446	LT05_1988_03_02	LT05_1989_02_17	N	1988	313.489839	6684.568921	366727.3621	3097087.439	6618.96151	18155.06366	14888.015
447	LT05_1988_03_02	LT05_1989_02_17	N	1988	290.733039	6064.642606	366610.6093	3095912.61	6064.642606	15947.6444	13332.1496
448	LT05_1988_03_02	LT05_1989_02_17	N	1988	1926.743522	44413.54543	328335.4155	3098195.545	5736.45067	226198.9426	12428.18754
449	LT05_1988_03_02	LT05_1989_02_17	Y	1988	1327.031966	47256.62164	337157.0077	3097395.51	13619.32975	245688.1881	158182.9193
450	LT05_1988_03_02	LT05_1989_02_17	Y	1988	557.073423	15268.88217	337552.0946	3096344.025	8903.305842	54554.58401	21643.8109
451	LT05_1988_03_02	LT05_1989_02_17	N	1988	828.632095	19011.50736	334143.058	3102013.037	5662.872326	73055.01718	12227.3517
452	LT05_1988_03_02	LT05_1989_02_17	N	1988	1797.045883	27106.91699	336897.4123	3097338.301	2498.072747	117182.4915	4352.889202
453	LT05_1988_03_02	LT05_1989_02_17	N	1988	608.969695	15848.06965	323426.1337	3104274.01	7709.336459	57328.22911	18047.43366
454	LT05_1988_03_02	LT05_1989_02_17	N	1988	328.774505	5964.393009	324358.6647	3097235.768	4091.517954	15597.47321	8113.31224
455	LT05_1988_03_02	LT05_1989_02_17	N	1988	221.086131	2484.882556	331040.9803	3102267.949	1515.138651	4859.005775	2315.959177
456	LT05_1988_03_02	LT05_1989_02_17	N	1988	2966.961964	79980.26749	319231.4587	3101864.107	7945.666687	495191.4748	18748.41218
457	LT05_1988_03_02	LT05_1989_02_17	N	1988	1325.771489	44635.09326	319393.3932	3101792.185	12143.44681	227703.1438	134561.9228
458	LT05_1988_03_02	LT05_1989_02_17	Y	1988	265.312558	4330.222311	291037.6614	3100314.442	3536.500286	10181.96448	6749.941459
459	LT05_1988_03_02	LT05_1989_02_17	N	1988	328.650645	5434.73644	271550.2523	3104075.585	3267.063358	13780.27059	6107.547267
460	LT05_1988_03_02	LT05_1989_02_17	N	1988	369.144833	7304.106804	325706.0493	3111125.638	4800.729307	20430.14256	9926.810008
461	LT05_1988_03_02	LT05_1989_02_17	N	1988	451.204865	10919.84809	279006.5441	3108082.96	7184.330116	34906.35546	16510.47185
462	LT05_1988_03_02	LT05_1989_02_17	N	1988	564.277886	13126.14254	334879.9289	3115143.034	6110.767151	44602.44214	13460.24045
463	LT05_1988_03_02	LT05_1989_02_17	N	1988	356.708699	8145.176909	338180.4015	3120569.905	7144.615555	23622.15389	16395.37398
464	LT05_1988_03_02	LT05_1988_11_29	N	1988	1614.086772	91008.2504	293214.5585	3129204.606	34925.99687	588160.1273	596815.128
465	LT05_1988_03_02	LT05_1988_11_29	N	1988	766.558381	35118.80948	291312.2779	3127289.708	27312.42796	165447.0369	421956.844
466	LT05_1988_03_02	LT05_1988_11_29	N	1988	1020.457275	39126.46016	290408.3848	3125374.72	16321.324	191060.4444	204166.7871
467	LT05_1988_03_02	LT05_1988_11_29	N	1988	579.54107	18611.70265	290314.1916	3127133.449	12849.24787	71015.81774	145719.4646
468	LT05_1988_03_02	LT05_1988_11_29	N	1988	1267.355693	79444.30289	292066.4333	3126947.779	46654.40707	490776.3139	897715.3905
469	LT05_1988_03_02	LT05_1988_11_29	N	1988	907.200045	18581.8168	292363.4303	3127487.785	4479.918983	70863.9649	9097.099441
470	LT05_1988_03_02	LT05_1988_11_29	N	1988	204.954638	2466.612097	294265.439	3133598.471	1863.747774	4811.476197	3007.658807
471	LT05_1988_03_02	LT05_1988_11_29	N	1988	250.83253	3256.370269	293636.0871	3130532.657	2035.824296	6965.645948	3362.251917
472	LT05_1988_03_02	LT05_1988_11_29	N	1988	1562.817315	65259.99518	254734.4904	3128572.452	18723.08521	377667.709	247771.9584
473	LT05_1988_03_02	LT05_1988_11_29	N	1988	852.74265	21713.75777	347889.5688	3138050.328	7010.703029	87202.91546	16008.51704
474	LT05_1988_03_02	LT05_1988_11_29	N	1988	1860.911193	209018.4922	291431.4007	3142958.456	165254.3574	1780270.66	5340668.439
475	LT05_1988_03_02	LT05_1988_11_29	N	1988	920.702209	48292.67644	261739.3169	3136483.4	34781.94021	252888.9531	593347.1545
476	LT05_1988_03_02	LT05_1988_11_29	N	1988	1581.727305	46591.56965	262040.2183	3137067.934	9257.503203	241093.4321	22736.06306
477	LT05_1988_03_02	LT05_1988_11_29	N	1988	878.610464	31670.07943	263214.0271	3136648.11	14658.09337	144166.605	175456.4153
478	LT05_1987_12_15	LT05_1988_11_15	N	1988	273.139659	4279.874719	575691.7627	2967812.68	3116.11432	10024.57957	5753.605598
479	LT05_1987_12_15	LT05_1988_11_15	N	1988	174.784963	1782.072394	561328.8655	2965978.77	1332.290978	3120.560137	1968.992436
480	LT05_1987_12_15	LT05_1988_11_15	N	1988	194.038679	2426.535576	565855.5307	2961799.234	2155.633942	4707.62906	3613.862851
481	LT05_1987_12_15	LT05_1988_11_15	N	1988	214.181537	2877.627444	565588.6533	2962455.349	2432.378053	5907.912341	4208.925302
482	LT05_1987_12_15	LT05_1988_11_15	Y	1988	208.349247	2449.042327	559402.9805	2964098.161	1737.539625	4765.879525	2752.9455
483	LT05_1987_12_15	LT05_1988_11_15	Y	1988	195.385842	2407.073089	551949.4352	2964507.766	2053.554525	4657.401917	3399.248174
484	LT05_1987_12_15	LT05_1988_11_15	Y	1988	254.878312	3460.188978	542772.3296	2967439.781	2253.571784	7552.329998	3822.2906
485	LT05_1987_12_15	LT05_1988_11_15	Y	1988	436.807753	12676.08806	551851.6189	2963309.357	11949.7089	42577.12669	131544.8437
486	LT05_1987_12_15	LT05_1988_11_15	Y	1988	275.224904	4868.959708	552428.6986	2964833.392	4303.870112	11903.23459	8648.290215
487	LT05_1987_12_15	LT05_1988_11_15	Y	1988	289.158251	4994.394641	539369.1413	2963695.727	3880.699024	12313.43335	7589.346321
488	LT05_1987_12_15	LT05_1988_11_15	Y	1988	402.08914	7864.141107	542402.1998	2964980.303	4515.57976	22542.78288	9188.581239
489	LT05_1987_12_15	LT05_1988_11_15	N	1988	205.492095	2970.961542	537359.2551	2971777.916	2970.961542	6164.514011	5417.464223
490	LT05_1987_12_15	LT05_1988_11_15	Y	1988	505.533361	15581.34727	540012.0645	2967832.603	12530.81871	56046.6771	140653.6543
491	LT05_1987_12_15	LT05_1988_11_15	Y	1988	357.264251	6878.930852	535313.093	2964476.411	4557.344501	18861.5725	9295.96257
492	LT05_1987_12_15	LT05_1988_11_15	Y	1988	249.637146	4002.024106	539685.2247	2967372.497	3531.448508	9167.196925	6737.775436
493	LT05_1987_12_15	LT05_1988_11_15	Y	1988	289.68823	4482.046187	539785.3386	2963579.095	2930.590476	10660.22738	5324.7274
494	LT05_1987_12_15	LT05_1988_11_15	N	1988	209.604782	3067.043372	546892.5339	2974131.77	3067.043372	6431.480099	5639.499155
495	LT05_1987_12_15	LT05_1988_11_15	N	1988	338.579439	6241.054496	533922.1399	2974898.555	4196.656735	16568.51642	8377.301593
496	LT05_1987_12_15	LT05_1988_11_15	Y	1988	426.1738	12077.89526	534708.3298	2973831.347	11407.77226	39922.00615	123212.0512
497	LT05_1987_12_15	LT05_1988_11_15	Y	1988	551.755772	15015.1521	529656.1596	2975156.569	8784.076901	53350.39116	21278.67175
498	LT05_1987_12_15	LT05_1988_11_15	Y	1988	150.5328	1410.155838	593756.5772	2997763.047	1175.158153	2284.671637	1680.589143
499	LT05_1987_12_15	LT05_1988_11_15	N	1988	230.547834	3666.84437	592102.7524	2995988.276	3666.84437	8159.012161	7065.405743
500	LT05_1987_12_15	LT05_1988_11_15	N	1988	248.785137	4403.075853	592225.1603	2997549.834	4403.075853	10410.7787	8900.620476
501	LT05_1987_12_15	LT05_1988_11_15	N	1988	187.437647	2153.799965	592576.0381	2997215.873	1748.527686	4016.331459	2774.934342
502	LT05_1987_12_15	LT05_1988_11_15	N	1988	335.351085	7459.865645	590124.1533	2994928.557	7010.406642	21012.4987	16007.66294
503	LT05_1987_12_15	LT05_1988_11_15	N	1988	405.184208	10243.42637	590279.3437	2994816.266	8576.010383	32056.27631	20644.57973
504	LT05_1987_12_15	LT05_1988_11_15	Y	1988	517.016585	13529.92685	586884.2259	3019464.231	8200.134704	46439.28639	19509.31788
505	LT05_1987_12_15	LT05_1988_11_15	Y	1988	1010.212981	20459.83273	587105.1294	3019489.742	4375.3078	80560.39168	8829.840665
506	LT05_1987_12_15	LT05_1988_11_15	Y	1988	444.321581	10649.10704	587064.0392	3019567.536	7064.062314	33758.34694	16162.43556
507	LT05_1987_12_15	LT05_1988_11_15	Y	1988	312.512876	6133.276606	568716.7436	3028543.502	5194.711166	16188.49512	10965.75386
508	LT05_1987_12_15	LT05_1988_11_15	N	1988	300.666202	5275.022609	552964.5898	3036831.001	3945.653053	13243.50078	7750.006109
509	LT05_1987_12_15	LT05_1988_11_15	N	1988	364.201511	5693.894505	554701.6462	3037296.505	2785.122269	14662.40943	4993.366732
510	LT05_1987_12_15	LT05_1988_11_15	N	1988	766.64968	14264.31239	556317.5394	3037141.495	3703.024965	49826.69951	7153.498321
511	LT05_1987_12_15	LT05_1988_11_15	N	1988	855.643592	23066.51554	557306.829	3037800.686	7893.694312	94513.10181	18593.78238
512	LT05_1987_12_15	LT05_1988_11_15	N	1988	268.183222	3679.442624	557859.8658	3038958.682	2263.220982	8196.372183	3842.956109
513	LT05_1987_12_15	LT05_1988_11_15	N	1988	357.945706	5011.211685	558859.6606	3039541.253	2190.876811	12368.69104	3688.585577
514	LT05_1987_12_15	LT05_1988_11_15	N	1988	383.894926	7527.740294	546678.7699	3034744.973	4620.245528	21267.54126	9458.174009
515	LT05_1987_12_15	LT05_1988_11_15	N	1988	326.218763	7137.111551	546431.426	3034619.295	6859.543931	19810.34093	15574.15868
516	LT05_1987_12_15	LT05_1988_11_15	N	1988	222.113701	3402.224193	546313.7581	3034573.829	3402.224193	7384.2811	6428.132436
517	LT05_1987_12_15	LT05_1988_11_15	N	1988	1214.477806	25353.43702	585561.3276	3043881.61	4654.291671	107195.6283	9546.215585
518	LT05_1987_12_15	LT05_1988_11_15	N	1988	999.954429	14637.13756	585396.5531	3043769.984	2296.72577	51568.86794	3914.891577
519	LT05_1987_12_15	LT05_1988_11_15	N	1988	484.271947	11690.42215	556907.6602	3048973.427	6938.399939	38225.2046	15800.44338
520	LT05_1987_12_22	LT05_1989_02_10	Y	1988	289.041434	4635.53296	530150.1371	2970134.744	3206.543371	11149.22718	5965.115312
521	LT05_1987_12_22	LT05_1989_02_10	Y	1988	390.632866	9856.654062	516270.8061	2973408.152	8793.814943	30454.2363	21308.44611
522	LT05_1987_12_22	LT05_1989_02_10	Y	1988	548.684712	15173.63486	515959.0036	2973513.196	9142.766328	54101.75905	22381.02419
523	LT05_1987_12_22	LT05_1989_02_10	N	1988	326.589913	5904.890621	507875.5738	2971030.989	4070.848155	15390.55191	8061.620463
524	LT05_1987_12_22	LT05_1989_02_10	N	1988	363.65132	7952.524122	507491.5966	2969948.819	6248.754134	22880.87631	13844.94764
525	LT05_1987_12_22	LT05_1989_02_10	Y	1988	399.436584	7805.274168	502748.2443	2975655.29	4516.28543	22318.29598	9190.393432
526	LT05_1987_12_22	LT05_1989_02_10	N	1988	252.652469	4098.352054	490550.1362	2976148.412	3614.902686	9462.274379	6939.336096
527	LT05_1987_12_22	LT05_1989_02_10	Y	1988	382.97431	10422.77312	522420.767	2978531.634	10422.77312	32806.0343	108481.6871
528	LT05_1987_12_22	LT05_1989_02_10	N	1988	367.798893	6678.43857	472582.9254	2982909.406	3912.069323	18132.88947	7666.851582
529	LT05_1987_12_22	LT05_1989_02_10	Y	1988	695.74879	22477.99388	449201.4372	3000954.996	12142.63777	91314.77531	134549.2825
530	LT05_1987_12_22	LT05_1989_02_10	Y	1988	612.52304	11789.32861	460760.2487	3012508.677	4022.80506	38656.5815	7941.738494
531	LT05_1987_12_22	LT05_1989_02_10	N	1988	208.063282	2702.879286	493273.895	3033049.847	2265.643753	5434.919274	3848.148545
532	LT05_1987_12_22	LT05_1989_02_10	Y	1988	304.759616	6104.962037	467417.5597	3033276.97	5633.643929	16089.0245	12147.76035
533	LT05_1987_12_22	LT05_1989_02_10	N	1988	266.88386	4000.764081	515551.0918	3045393.062	2819.3542	9163.352623	5070.944371
534	LT05_1987_12_22	LT05_1989_02_10	N	1988	480.987402	9131.824947	515383.7209	3045397.349	4035.906995	27508.23295	7974.394758
535	LT05_1987_12_22	LT05_1989_02_10	Y	1988	383.060736	5362.91327	515260.4442	3041293.331	2166.809384	13538.2282	3637.522876
536	LT05_1987_12_22	LT05_1989_02_10	N	1988	352.844974	5871.429251	474811.0548	3043342	3236.288017	15274.49232	6035.031238
537	LT05_1987_12_22	LT05_1989_02_10	Y	1988	649.229224	17627.72303	469384.279	3042387.377	8351.024853	66059.20802	19963.45005
538	LT05_1987_12_22	LT05_1989_02_10	N	1988	614.384755	17111.9292	514021.4503	3053609.779	8962.969408	63497.1502	21827.01343
539	LT05_1987_12_22	LT05_1989_02_10	Y	1988	269.218465	4049.067023	523130.0079	3056030.771	2829.945234	9311.010452	5094.996326
540	LT05_1987_12_22	LT05_1989_02_10	N	1988	452.073816	8223.929252	510900.9635	3045403.372	3718.988832	23926.86036	7192.439066
541	LT05_1987_12_22	LT05_1989_02_10	Y	1988	430.796879	9831.165091	524461.9708	3060832.053	6352.677994	30349.38154	14136.1627
542	LT05_1987_12_22	LT05_1989_02_10	N	1988	312.350085	7248.940945	525837.9988	3061887.849	7248.940945	20224.86895	16698.07844
543	LT05_1987_12_22	LT05_1989_02_10	Y	1988	504.112181	14541.04742	525769.8718	3062211.201	10544.48751	51118.42451	110272.1704
544	LT05_1987_12_22	LT05_1989_02_10	N	1988	153.954214	1439.958246	400970.0521	3058167.145	1151.077431	2349.211216	1637.245963
545	LT05_1987_12_22	LT05_1989_02_10	N	1988	186.177067	2097.724266	400806.0294	3058057.71	1665.999312	3877.652364	2610.679866
546	LT05_1988_03_02	LT05_1988_11_29	N	1988	1485.238257	51351.88295	374936.8144	3085632.927	12772.93046	274448.6435	144500.6073
547	LT05_1988_03_02	LT05_1988_11_29	N	1988	283.666368	5219.719304	375823.7107	3088769.938	4694.642554	13058.88215	9650.779526
548	LT05_1988_03_02	LT05_1988_11_29	N	1988	1243.630175	35364.65167	368457.212	3092909.921	8636.944178	166991.521	20829.86533
549	LT05_1988_03_02	LT05_1988_11_29	N	1988	1731.675341	45853.48964	365309.8742	3090032.907	7506.653449	236019.5768	17450.71858
550	LT05_1988_03_02	LT05_1988_11_29	N	1988	247.774803	2633.808386	342059.4065	3091812.8	1287.368461	5250.711088	1885.58023
551	LT05_1988_03_02	LT05_1988_11_29	N	1988	552.466224	9738.482035	367736.0769	3098709.035	3379.036724	29968.87003	6372.893409
552	LT05_1988_03_02	LT05_1988_11_29	N	1988	1036.962674	23056.72171	293783.3084	3131252.044	5275.424256	94459.65324	11181.21062
553	LT05_1989_04_08	LT04_1989_11_10	N	1989	350.00095	8653.157168	616921.7585	2965521.438	8653.157168	25604.51515	20879.22311
554	LT05_1989_04_08	LT04_1989_11_10	N	1989	469.320124	13920.56069	613041.0363	2969460.229	11926.54737	48233.72041	131185.4834
555	LT05_1989_04_08	LT04_1989_11_10	N	1989	846.455707	42988.52767	561527.4103	2980611.896	33650.23633	216583.6281	566308.7179
556	LT05_1989_04_08	LT04_1989_11_10	N	1989	397.43088	9550.435081	569410.6541	2988477.366	7573.236588	29200.53745	17646.28478
557	LT05_1989_04_08	LT04_1989_11_10	Y	1989	765.698434	32878.31581	559553.172	2965614.414	23112.20203	151538.6931	333438.9031
558	LT05_1989_04_08	LT04_1989_11_10	N	1989	655.441743	18883.48818	560148.2041	2970632.603	9512.767414	72400.49208	23530.07333
559	LT05_1989_04_08	LT04_1989_11_10	N	1989	318.91068	6437.82132	563855.2571	2972993.961	5531.449498	17267.92842	11870.32902
560	LT05_1989_04_08	LT04_1989_11_10	N	1989	228.62005	3529.51517	581534.4531	2999221.095	3441.354431	7754.547318	6521.575214
561	LT05_1989_04_08	LT04_1989_11_10	N	1989	220.786576	3091.145205	610325.9785	2962244.025	2664.595818	6498.88795	4722.225841
562	LT05_1989_04_08	LT04_1989_11_10	N	1989	311.771032	7046.722752	603896.3708	2968115.382	7046.722752	19476.85945	16112.38487
563	LT05_1989_04_08	LT04_1989_11_10	N	1989	275.92853	5268.007027	573805.7356	2981548.176	5268.007027	13220.04497	11161.3747
564	LT05_1989_04_08	LT04_1989_11_10	N	1989	283.032311	5690.026431	527745.8558	2975931.793	5690.026431	14649.14325	12301.39109
565	LT05_1989_04_08	LT04_1989_11_10	N	1989	468.444474	12281.33988	528046.4451	2975833.189	8607.176605	40820.21985	20739.30608
566	LT05_1989_04_08	LT04_1989_11_10	N	1989	329.887585	7044.182165	533936.2504	2974903.577	6309.621178	19467.50659	14015.35641
567	LT05_1989_04_08	LT04_1989_11_10	Y	1989	812.652804	42130.87747	535709.2264	2973914.263	36721.94663	210847.2164	640538.4876
568	LT05_1989_04_08	LT04_1989_11_10	N	1989	669.243731	25391.02689	540195.5334	2975618.161	18148.94911	107407.3777	237126.7728
569	LT05_1989_04_08	LT04_1989_11_10	N	1989	894.933536	39400.70753	546504.4249	2973264.627	22970.33198	192846.3198	330556.6157
570	LT05_1989_04_08	LT04_1989_11_10	N	1989	411.531916	11222.11501	566913.8065	2969932.797	10523.31486	36199.24567	109960.0976
571	LT05_1989_04_08	LT04_1989_11_10	N	1989	833.254588	28534.09317	559303.4866	2962461.457	13234.28259	125471.459	151913.9196
572	LT05_1989_04_08	LT04_1989_11_10	N	1989	505.464385	16868.68707	536901.9022	2985850.487	15704.34741	62297.73649	193369.5341
573	LT05_1989_04_08	LT04_1989_11_10	N	1989	338.511122	7469.583393	536534.656	2995601.187	6781.604454	21048.96658	15351.17274
574	LT05_1989_04_08	LT04_1989_11_10	N	1989	838.939113	35792.33327	537732.4259	2995015.347	21834.28937	169686.8916	307741.5075
575	LT05_1989_04_08	LT04_1989_11_10	N	1989	847.770322	43839.85558	536137.9209	2994532.981	35285.61595	222315.4579	605498.0671
576	LT05_1989_04_08	LT04_1989_11_10	N	1989	591.707177	15771.08395	566099.1292	2992035.822	8193.889824	56957.58617	19490.56961
577	LT05_1989_04_08	LT04_1989_11_10	N	1989	245.101574	3769.11584	574551.5219	3005270.302	3186.93812	8463.519407	5919.125147
578	LT05_1989_04_08	LT04_1989_11_10	N	1989	917.796026	23188.95815	574332.8839	3019769.42	6865.2235	95181.95208	15590.43406
579	LT05_1989_04_08	LT04_1989_11_10	N	1989	881.163584	23963.51743	574532.8732	3019766.226	8018.39067	99440.05437	18965.22771
580	LT05_1989_04_08	LT04_1989_11_10	N	1989	511.319542	11846.58265	575021.2239	3019922.478	6201.241183	38906.84314	13712.22787
581	LT05_1989_04_08	LT04_1989_11_10	N	1989	488.936501	10332.29111	575594.3316	3021111.17	5096.842096	32427.2348	10705.67581
582	LT05_1989_04_08	LT04_1989_11_10	N	1989	548.703154	11460.27613	575714.607	3021092.384	4853.335836	37226.12651	10064.28472
583	LT05_1989_04_08	LT04_1989_11_10	N	1989	483.743637	15836.06151	573168.2013	3020521.837	15510.74939	57270.37721	190016.8968
584	LT05_1989_04_08	LT04_1989_11_10	N	1989	253.271227	4663.591819	572648.1324	3021333.66	4663.591819	11239.20903	9570.294696
585	LT05_1989_04_08	LT04_1989_11_10	N	1989	1135.907866	33316.3889	571711.9706	3021635.664	9222.505492	154234.0822	22627.64415
586	LT05_1989_04_08	LT04_1989_11_10	N	1989	923.996926	29788.58819	571905.7366	3021303.352	11416.50399	132872.3127	123345.0477
587	LT05_1989_04_08	LT04_1989_11_10	N	1989	532.769156	16924.23845	572212.2487	3023163.878	13111.30663	62571.15457	149927.3358
588	LT05_1989_04_08	LT04_1989_11_10	N	1989	445.950399	13467.38896	575575.8469	3022767.836	13209.72304	46153.59059	151516.5713
589	LT05_1989_04_08	LT04_1989_11_10	N	1989	808.956763	33902.04152	580850.6519	3007513.903	21223.0596	157855.9056	295664.5602
590	LT05_1989_04_08	LT04_1989_11_10	N	1989	1021.410157	31360.3032	589062.4073	3035958.515	10197.93587	142291.3491	105196.7469
591	LT05_1989_04_08	LT04_1989_11_10	N	1989	583.31834	21385.6704	592022.8093	3037916.693	18139.67792	85452.28135	236955.9923
592	LT05_1989_04_08	LT04_1989_11_10	N	1989	516.992892	11094.96925	568288.9969	3023494.262	5208.664336	35653.9761	11002.93836
593	LT05_1989_04_08	LT04_1989_11_10	N	1989	241.361714	3063.852347	568833.4371	3034130.862	1959.476352	6422.568607	3203.912991
594	LT05_1989_04_08	LT04_1989_11_10	N	1989	737.684983	20256.04864	572407.2161	3034110.142	8358.500644	79493.36876	19986.00611
595	LT05_1989_04_08	LT04_1989_11_10	N	1989	324.706127	6438.554628	551217.9708	3024338.446	5192.339904	17270.54842	10959.43716
596	LT05_1989_04_08	LT04_1989_11_10	N	1989	449.853483	9182.406503	555109.5876	3029904.581	4815.203839	27711.37516	9964.596602
597	LT05_1989_04_08	LT04_1989_11_10	Y	1989	547.700361	12871.72398	577656.9275	3037335.028	6292.962311	43454.63523	13968.67378
598	LT05_1989_04_08	LT04_1989_11_10	N	1989	345.920918	7606.337245	578656.8242	3043946.747	6585.798674	21563.82847	14793.94038
599	LT05_1989_04_08	LT04_1989_11_10	N	1989	266.331383	4588.02162	578890.5065	3048959.076	4103.860297	10997.27555	8144.211079
600	LT05_1989_04_08	LT04_1989_11_10	N	1989	436.223254	10361.35708	579564.4165	3061238.165	6968.734966	32548.79878	15887.67262
601	LT05_1989_04_08	LT04_1989_11_10	N	1989	1835.07053	37532.32969	579251.1311	3061388.154	4529.730426	180762.4238	9224.934995
602	LT05_1989_04_08	LT04_1989_11_10	N	1989	289.359652	5993.205346	566877.9195	2969646.796	5993.205346	15697.91593	13134.26752
603	LT05_1989_04_08	LT04_1989_11_10	N	1989	1243.510145	70137.10929	562696.9515	3036440.623	36761.68572	415721.5642	641516.069
604	LT05_1989_04_08	LT04_1989_11_10	N	1989	482.796005	11771.60767	562395.9802	3035698.618	7112.352415	38579.20358	16301.99456
605	LT05_1989_04_08	LT04_1989_11_10	N	1989	569.814026	14604.26756	559678.1445	3041061.096	7573.615378	51414.67181	17647.39865
606	LT05_1989_04_08	LT04_1989_11_10	N	1989	2557.195644	91875.68525	561019.4931	3048046.951	13854.00705	595639.0846	162039.6588
607	LT05_1989_04_08	LT04_1989_11_10	Y	1989	1895.068364	95988.97972	561440.9428	3048283.154	27548.61301	631420.7826	427110.8765
608	LT05_1989_04_08	LT04_1989_11_10	N	1989	328.45248	7426.951302	564593.4833	3047388.957	7426.951302	20889.09801	17217.21676
609	LT05_1989_04_08	LT04_1989_11_10	N	1989	726.219006	21345.19421	538864.6111	3019948.27	9719.486629	85236.91983	24177.19305
610	LT05_1989_04_08	LT04_1989_11_10	N	1989	656.206875	20813.24789	539552.8423	3019829.144	11850.47827	82419.25589	130007.255
611	LT05_1989_04_08	LT04_1989_11_10	N	1989	803.652165	21324.86319	538775.0456	3020221.266	7683.884731	85128.79577	17972.27361
612	LT05_1989_04_08	LT04_1989_11_10	N	1989	766.11152	25528.64401	539006.0883	3020246.32	12692.57987	108183.4829	143220.5595
613	LT05_1989_03_23	LT04_1989_11_10	N	1989	499.606074	13377.03213	596046.5789	3040471.03	8790.212193	45741.58549	21297.42958
614	LT05_1989_03_23	LT04_1989_11_10	N	1989	350.683435	7868.364639	594592.8191	3034150.664	6895.32455	22558.91068	15676.75052
615	LT05_1989_03_23	LT04_1989_11_10	N	1989	432.503258	8664.534844	581315.1794	3047578.729	4665.476177	25649.36846	9575.17504
616	LT05_1989_03_23	LT04_1989_11_10	N	1989	1080.061822	66264.2845	571926.6681	3041795.132	47511.30808	385428.9317	921051.1571
617	LT05_1989_03_23	LT04_1989_11_10	N	1989	338.733285	7748.044957	576431.9365	3047832.188	7554.14428	22100.59265	17590.16112
618	LT05_1989_02_10	LT05_1989_11_09	N	1989	542.589438	14631.82947	553066.3894	3029174.069	8648.972543	51543.95939	20866.48138
619	LT05_1989_02_10	LT05_1989_11_09	N	1989	479.59198	11639.32882	566802.7232	3040034.779	7051.998971	38002.83648	16127.61128
620	LT05_1989_02_10	LT05_1989_11_09	N	1989	356.284854	6786.266569	562514.5533	3048686	4443.451539	18523.89791	9003.745391
621	LT05_1989_02_10	LT05_1989_11_09	N	1989	737.760322	30128.32859	567777.3124	3049485.699	20766.10763	134894.6583	286728.3871
622	LT05_1989_02_10	LT05_1989_11_09	N	1989	781.864307	16801.10887	543947.4124	3062600.596	4965.438918	61965.52651	10358.53998
623	LT05_1989_02_10	LT05_1989_11_09	Y	1989	1176.140415	45831.73643	548194.5402	3063586.076	16577.60445	235870.4454	208701.5622
624	LT05_1989_02_10	LT05_1989_11_09	N	1989	648.470114	28869.90692	566758.106	3041001.265	28869.90692	127442.1974	456276.3839
625	LT05_1989_02_10	LT05_1989_11_09	N	1989	355.885988	7886.020285	556222.9294	3012808.416	6578.031629	22626.36086	14771.92514
626	LT05_1989_02_10	LT05_1989_11_09	N	1989	403.248439	10584.69706	552220.0364	3036539.076	9583.429363	33486.64766	23750.86516
627	LT05_1989_02_10	LT05_1989_11_09	N	1989	450.25306	13947.54233	552529.2283	3036891.719	13947.54233	48358.28837	163584.3454
628	LT05_1989_02_10	LT05_1989_11_09	N	1989	528.808671	14238.377	519037.8059	2967401.693	8700.612754	49706.06345	21023.83297
629	LT05_1989_02_10	LT05_1989_11_09	N	1989	571.127321	15373.01393	503975.468	2971446.737	8466.27823	55050.72152	20311.77988
630	LT05_1989_02_10	LT05_1989_11_09	Y	1989	411.697833	11151.73665	497318.6945	2970782.967	10310.34204	35897.1704	106835.3638
631	LT05_1989_02_10	LT05_1989_11_09	Y	1989	373.12661	8899.544262	476097.2268	2971165.958	7785.682058	26580.17685	18273.27503
632	LT05_1989_02_10	LT05_1989_11_09	Y	1989	433.276516	12905.77231	513441.3825	2974479.583	12905.77231	43607.81095	146624.1266
633	LT05_1989_02_10	LT05_1989_11_09	N	1989	412.650761	12137.12084	499645.1929	2979666.316	12137.12084	40182.97436	134463.0949
634	LT05_1989_02_10	LT05_1989_11_09	N	1989	361.676149	9877.791951	499308.3949	2979808.038	9877.791951	30541.2602	24675.20457
635	LT05_1989_02_10	LT05_1989_11_09	N	1989	300.693013	5646.432383	494285.4433	2981075.988	4734.805113	14499.83778	9755.089542
636	LT05_1989_02_10	LT05_1989_11_09	N	1989	245.297056	3459.559514	480835.3001	2979726.282	2527.740306	7550.500031	4418.230367
637	LT05_1989_02_10	LT05_1989_11_09	N	1989	808.813089	36794.43279	470643.5039	2976356.359	25982.86134	176044.2213	393286.1347
638	LT05_1989_02_10	LT05_1989_11_09	N	1989	245.242006	4203.636077	481503.5849	2973436.375	4203.636077	9787.429513	8394.887676
639	LT05_1989_02_10	LT05_1989_11_09	N	1989	386.904702	9902.149717	499771.8858	2988412.594	9253.574282	30641.61691	22723.88636
640	LT05_1989_02_10	LT05_1989_11_09	N	1989	507.837145	13549.40136	503582.4822	2985795.673	8652.396408	46528.34265	20876.90656
641	LT05_1989_02_10	LT05_1989_11_09	N	1989	341.209918	7456.328538	446039.689	2988655.617	6546.245305	20999.22889	14681.89966
642	LT05_1989_02_10	LT05_1989_11_09	N	1989	413.369214	10571.26061	458711.84	2993800.111	8718.977268	33430.03799	21079.8501
643	LT05_1989_02_10	LT05_1989_11_09	N	1989	683.892342	27339.32337	455728.0042	2991763.543	20506.73684	118522.6352	281691.7624
644	LT05_1989_02_10	LT05_1989_11_09	N	1989	443.596877	12095.53644	449682.5392	2994630.217	9864.813285	39999.69488	24634.29588
645	LT05_1989_02_10	LT05_1989_11_09	N	1989	669.932419	19537.27005	439853.5357	2990065.435	9723.702562	75758.38143	24190.42855
646	LT05_1989_02_10	LT05_1989_11_09	N	1989	481.480352	12860.12724	517253.2054	3000188.654	8892.934771	43402.49482	21611.9983
647	LT05_1989_02_10	LT05_1989_11_09	N	1989	356.80451	9135.607483	462040.575	2996315.911	9135.607483	27523.41122	22358.91056
648	LT05_1989_02_10	LT05_1989_11_09	N	1989	452.07754	11844.78584	410447.3077	3001345.388	8764.189855	38898.98303	21217.89337
649	LT05_1989_02_10	LT05_1989_11_09	Y	1989	469.174804	14168.37765	480232.6642	3006026.926	12556.05694	49380.83229	141053.2573
650	LT05_1989_02_10	LT05_1989_11_09	N	1989	618.196689	17092.50604	467457.9236	3009922.204	8800.601374	63401.16649	21329.20094
651	LT05_1989_02_10	LT05_1989_11_09	N	1989	326.738437	7249.193638	457926.6293	3009269.474	7151.88032	20225.80805	16416.4157
652	LT05_1989_02_10	LT05_1989_11_09	N	1989	354.198972	8298.274774	455975.9977	3011855.565	7753.740216	24215.40653	18178.71549
653	LT05_1989_02_10	LT05_1989_11_09	Y	1989	351.988498	8774.1001	454725.6507	3010104.374	8774.1001	26082.29742	21248.17634
654	LT05_1989_02_10	LT05_1989_11_09	N	1989	288.395665	4298.147519	450118.4519	3009939.162	2681.373047	10081.62906	4759.779523
655	LT05_1989_02_10	LT05_1989_11_09	N	1989	257.46816	4331.32394	418225.2221	3005408.504	3950.415658	10185.41496	7761.813548
656	LT05_1989_02_10	LT05_1989_11_09	N	1989	555.342402	19328.27411	515455.7234	3018965.034	16310.78527	74680.8371	203980.9298
657	LT05_1989_02_10	LT05_1989_11_09	N	1989	350.016382	8019.03206	515726.2277	3018574.455	7339.202617	23136.11515	16960.89961
658	LT05_1989_02_10	LT05_1989_11_09	N	1989	394.978766	11818.53275	458961.5246	3018049.079	11818.53275	38784.18468	129513.376
659	LT05_1989_02_10	LT05_1989_11_09	N	1989	241.716572	2822.063164	458119.5795	3018541.342	1605.305513	5756.451956	2491.229935
660	LT05_1989_02_10	LT05_1989_11_09	N	1989	605.773813	20716.8892	456297.0098	3018558.613	14713.304	81911.38922	176388.9576
661	LT05_1989_02_10	LT05_1989_11_09	N	1989	870.541932	32982.6751	445070.454	3020428.561	16410.99563	152179.7225	205750.1928
662	LT05_1989_02_10	LT05_1989_11_09	N	1989	343.934145	5309.158218	443218.3729	3016897.058	2745.740003	13357.77702	4904.425895
663	LT05_1989_02_10	LT05_1989_11_09	N	1989	1505.847467	35611.62158	443529.9314	3016793.411	5983.661364	168546.6833	13107.87718
664	LT05_1989_02_10	LT05_1989_11_09	N	1989	645.615065	14117.41373	442764.9651	3017031.603	5233.030101	49144.37881	11067.93449
665	LT05_1989_02_10	LT05_1989_11_09	N	1989	236.883096	3769.049309	440594.4001	3017892.436	3633.910731	8463.320413	6985.416554
666	LT05_1989_02_10	LT05_1989_11_09	N	1989	468.513029	13187.19481	443257.6881	3014274.762	10344.98887	44878.98497	107341.915
667	LT05_1989_02_10	LT05_1989_11_09	N	1989	273.581269	5055.455107	441674.7076	3019955.894	4931.605396	12514.36057	10269.54633
668	LT05_1989_02_10	LT05_1989_11_09	N	1989	196.510734	2347.535231	441388.7204	3020010.534	1878.582296	4504.590765	3037.901891
669	LT05_1989_02_10	LT05_1989_11_09	N	1989	584.851651	9913.067947	441899.7999	3020316.672	3099.596085	30686.62785	5715.142202
670	LT05_1989_02_10	LT05_1989_11_09	N	1989	411.385799	9286.810865	441403.4298	3020622.7	6318.275007	28131.85124	14039.61952
671	LT05_1989_02_10	LT05_1989_11_09	N	1989	535.219936	7511.216527	440990.7762	3020554.774	2112.844504	21205.38174	3523.569407
672	LT05_1989_02_10	LT05_1989_11_09	N	1989	464.005411	11266.36772	438928.6321	3020173.45	7153.752218	36389.50802	16421.83838
673	LT05_1989_02_10	LT05_1989_11_09	N	1989	341.999026	6310.917536	439011.9359	3020253.895	4188.087648	16816.02007	8355.720256
674	LT05_1989_02_10	LT05_1989_11_09	Y	1989	973.389881	32313.25853	419353.3636	3015608.93	12070.72936	148079.5773	133427.1632
675	LT05_1989_02_10	LT05_1989_11_09	N	1989	344.964396	6954.540514	396998.9271	3017410.809	5214.695255	19138.22094	11019.01855
676	LT05_1989_02_10	LT05_1989_11_09	Y	1989	596.684567	13604.41424	392299.7993	3015403.385	5787.283316	46780.14423	12567.33311
677	LT05_1989_02_10	LT05_1989_11_09	N	1989	554.464511	19611.93023	385231.6163	3022657.28	17092.79047	76144.24632	217904.5436
678	LT05_1989_02_10	LT05_1989_11_09	N	1989	738.15753	29748.04439	504407.6803	3028517.671	20086.89337	132631.4802	273594.2789
679	LT05_1989_02_10	LT05_1989_11_09	N	1989	1408.804278	57424.78545	458609.9039	3027164.102	17923.73039	318508.0226	232988.2651
680	LT05_1989_02_10	LT05_1989_11_09	N	1989	1828.061287	65006.31238	459141.3523	3027602.038	13488.75259	375713.4709	156048.7241
681	LT05_1989_02_10	LT05_1989_11_09	N	1989	357.818132	7209.599754	467107.2159	3026816.671	5100.146614	20078.7956	10714.43607
682	LT05_1989_02_10	LT05_1989_11_09	N	1989	726.892087	19080.46308	460036.8392	3029852.705	7603.882085	73408.17534	17736.44765
683	LT05_1989_02_10	LT05_1989_11_09	N	1989	328.456144	7688.912369	450034.7901	3023998.405	7688.912369	21876.2089	17987.11528
684	LT05_1989_02_10	LT05_1989_11_09	Y	1989	813.134618	28954.7859	456981.3495	3022330.107	14518.49384	127941.5232	173104.9178
685	LT05_1989_02_10	LT05_1989_11_09	Y	1989	522.375273	8819.715697	453693.9002	3021970.265	3103.990545	26263.07104	5725.369654
686	LT05_1989_02_10	LT05_1989_11_09	N	1989	304.324826	4109.55146	453020.6324	3022926.409	2094.938482	9496.731765	3485.925877
687	LT05_1989_02_10	LT05_1989_11_09	N	1989	358.414178	6076.260346	452635.1038	3023328.409	3362.240124	15988.3501	6332.94116
688	LT05_1989_02_10	LT05_1989_11_09	N	1989	889.179013	24422.8689	431064.611	3027937.049	8179.883229	101987.0842	19448.53287
689	LT05_1989_02_10	LT05_1989_11_09	N	1989	718.781481	16149.22814	430041.2456	3027136.18	5478.946706	58783.86772	11728.31738
690	LT05_1989_02_10	LT05_1989_11_09	N	1989	270.583843	4419.919892	428319.415	3023427.372	3495.525636	10463.86139	6651.395378
691	LT05_1989_02_10	LT05_1989_11_09	N	1989	669.861623	31491.99359	415480.247	3027749.231	31491.99359	143087.7997	515777.292
692	LT05_1989_02_10	LT05_1989_11_09	N	1989	546.032361	15045.74095	512120.7322	3037946.306	9081.018427	53495.20903	22190.43475
693	LT05_1989_02_10	LT05_1989_11_09	N	1989	1005.898662	58016.32594	505860.9587	3037411.182	42207.36935	322885.763	779466.5481
694	LT05_1989_02_10	LT05_1989_11_09	N	1989	469.815271	10067.75282	501519.8666	3034611.352	5314.75114	31326.08694	11286.50459
695	LT05_1989_02_10	LT05_1989_11_09	N	1989	672.749267	22914.61437	464295.5118	3029874.186	13893.22568	93684.96964	162686.8152
696	LT05_1989_02_10	LT05_1989_11_09	N	1989	1021.212806	26258.73032	416976.7217	3036727.044	7081.103982	112324.0099	16211.65774
697	LT05_1989_02_10	LT05_1989_11_09	N	1989	928.248848	29589.27836	508583.7315	3046265.07	11139.06055	131689.4505	119139.6928
698	LT05_1989_02_10	LT05_1989_11_09	N	1989	812.980699	14911.81882	509305.4925	3045611.838	3592.486557	52861.90182	6885.075095
699	LT05_1989_02_10	LT05_1989_11_09	Y	1989	4201.068579	102924.2887	515508.6413	3045258.634	6723.560298	692905.181	15185.54285
700	LT05_1989_02_10	LT05_1989_11_09	Y	1989	853.644093	26438.23643	516062.5162	3043026.393	10592.53881	113347.949	110981.3721
701	LT05_1989_02_10	LT05_1989_11_09	Y	1989	750.992012	28981.91046	517556.9496	3041056.541	17938.01192	128101.194	233250.0657
702	LT05_1989_02_10	LT05_1989_11_09	N	1989	445.078733	11976.38891	513571.8755	3044753.925	9495.193296	39475.72237	23475.22743
703	LT05_1989_02_10	LT05_1989_11_09	N	1989	505.715577	10088.50939	513823.089	3041761.239	4455.370067	31412.14311	9034.233971
704	LT05_1989_02_10	LT05_1989_11_09	N	1989	239.913834	4224.917802	513969.0622	3041536.556	4224.917802	9853.486538	8448.559152
705	LT05_1989_02_10	LT05_1989_11_09	N	1989	328.560323	6179.450351	514840.4936	3042348.769	4483.923655	16351.03306	9107.363282
706	LT05_1989_02_10	LT05_1989_11_09	N	1989	259.628792	4707.807075	512841.9946	3041239.545	4707.807075	11381.36762	9684.944703
707	LT05_1989_02_10	LT05_1989_11_09	N	1989	766.23922	23076.88693	506442.3253	3042770.695	10148.0035	94569.71058	104471.218
708	LT05_1989_02_10	LT05_1989_11_09	N	1989	695.000245	25947.2172	488535.6275	3045277.527	17108.38457	110552.5918	218184.9023
709	LT05_1989_02_10	LT05_1989_11_09	N	1989	437.762897	10994.22556	488827.8781	3045473.233	8005.463418	35223.4024	18926.64927
710	LT05_1989_02_10	LT05_1989_11_09	N	1989	331.255121	6737.986409	488103.8137	3044778.383	5485.643518	18348.56624	11746.41143
711	LT05_1989_02_10	LT05_1989_11_09	N	1989	650.608995	19279.59173	486494.8697	3046231.09	10159.08242	74430.39323	104632.0712
712	LT05_1989_02_10	LT05_1989_11_09	N	1989	323.014306	6174.40603	485958.0745	3045255.524	4724.420599	16333.25667	9728.096628
713	LT05_1989_02_10	LT05_1989_11_09	Y	1989	1005.061177	61726.57407	482422.0119	3042040.905	49834.03757	350678.3344	985171.3333
714	LT05_1989_02_10	LT05_1989_11_09	N	1989	906.894382	21605.38843	468767.3966	3041439.534	6089.181031	86623.69177	13400.26275
715	LT05_1989_02_10	LT05_1989_11_09	Y	1989	439.488229	9244.108764	474829.5654	3043336.924	5194.872778	27959.68293	10966.1844
716	LT05_1989_02_10	LT05_1989_11_09	Y	1989	677.196412	20815.87966	474151.7631	3042290.067	10920.58014	82433.13782	115858.1132
717	LT05_1989_02_10	LT05_1989_11_09	N	1989	1508.317635	76788.07725	463617.2818	3040882.675	28354.19868	469041.5674	444826.3477
718	LT05_1989_02_10	LT05_1989_11_09	N	1989	1430.578978	46784.07713	463808.0459	3041068.265	11422.83925	242421.2159	123441.5687
719	LT05_1989_02_10	LT05_1989_11_09	N	1989	439.968893	8742.749554	427954.5051	3039166.285	4557.701834	25958.23658	9296.882424
720	LT05_1989_02_10	LT05_1989_11_09	N	1989	720.241759	28283.83099	407100.1441	3042945.186	19060.5919	124007.7783	254092.7655
721	LT05_1989_02_10	LT05_1989_11_09	N	1989	310.155228	6221.660415	407358.1599	3038739.888	5564.308691	16499.97157	11959.38794
722	LT05_1989_02_10	LT05_1989_11_09	N	1989	541.935315	13910.05179	385236.4001	3039797.719	7710.19989	48185.22498	18049.98455
723	LT05_1989_02_10	LT05_1989_11_09	N	1989	2243.382546	67907.83775	518697.4468	3048187.529	9847.330901	398214.7203	24579.21379
724	LT05_1989_02_10	LT05_1989_11_09	Y	1989	1484.741478	59286.03973	506052.6758	3051128.341	17125.55104	332332.3749	218493.6511
725	LT05_1989_02_10	LT05_1989_11_09	N	1989	346.943574	7728.092478	500034.7425	3048104.241	6816.249806	22024.81745	15450.21114
726	LT05_1989_02_10	LT05_1989_11_09	N	1989	784.161532	24271.99443	485937.1152	3048078.147	10727.38922	101148.7401	112978.7054
727	LT05_1989_02_10	LT05_1989_11_09	N	1989	8681.881913	443661.2586	488457.0544	3047998.949	29236.78956	4851461.7	464473.4043
728	LT05_1989_02_10	LT05_1989_11_09	N	1989	1061.060362	34039.7525	488659.3894	3048296.689	11138.99623	158710.5791	119138.7229
729	LT05_1989_02_10	LT05_1989_11_09	N	1989	453.943538	10605.70253	488087.396	3048293.922	6578.650083	33575.19445	14773.67787
730	LT05_1989_02_10	LT05_1989_11_09	N	1989	1144.945032	27266.80413	489428.2889	3048142.978	6050.388419	118104.0541	13292.61631
731	LT05_1989_02_10	LT05_1989_11_09	N	1989	987.474527	41365.72982	489107.273	3047283.445	19941.19688	205762.1079	270800.3504
732	LT05_1989_02_10	LT05_1989_11_09	N	1989	428.783187	9443.624706	489165.9438	3049314.931	5841.389345	28766.35095	12715.79116
733	LT05_1989_02_10	LT05_1989_11_09	N	1989	2316.268267	123222.1373	489426.4417	3048696.488	30230.30907	880637.9523	486882.3691
734	LT05_1989_02_10	LT05_1989_11_09	N	1989	321.237225	5426.235768	487986.7502	3047407.415	3469.371482	13751.56781	6588.651172
735	LT05_1989_02_10	LT05_1989_11_09	N	1989	214.96344	3363.720302	488081.3942	3047470.126	3363.720302	7273.175639	6336.459802
736	LT05_1989_02_10	LT05_1989_11_09	N	1989	468.80299	11351.24876	488231.3445	3047508.57	7075.892835	36755.14411	16196.60286
737	LT05_1989_02_10	LT05_1989_11_09	N	1989	441.199462	10195.2953	487475.0581	3047810.465	6481.966659	31855.80218	14500.19934
738	LT05_1989_02_10	LT05_1989_11_09	N	1989	293.638872	5881.263031	486920.1196	3047291.569	5858.984416	15308.57771	12764.14699
739	LT05_1989_02_10	LT05_1989_11_09	N	1989	204.318869	2911.147631	487406.7266	3047398.485	2911.147631	5999.755527	5280.184019
740	LT05_1989_02_10	LT05_1989_11_09	N	1989	888.861858	20607.11687	471680.0452	3055323.726	5764.670037	81333.77987	12505.39346
741	LT05_1989_02_10	LT05_1989_11_09	N	1989	689.466647	23271.21894	534169.4443	3060059.531	13477.69046	95631.96595	155868.3089
742	LT05_1989_02_10	LT05_1989_11_09	Y	1989	559.755721	16544.895	524490.1544	3058778.456	10641.86527	60710.0329	111710.7677
743	LT05_1989_02_10	LT05_1989_11_09	N	1989	939.829689	17309.51647	469194.3655	3057305.35	3618.315065	64475.62122	6947.603929
744	LT05_1989_02_10	LT05_1989_11_09	N	1989	1302.986609	31643.84057	469490.6476	3057274.864	6292.714995	144007.5289	13967.98097
745	LT05_1989_02_10	LT05_1989_11_09	N	1989	422.339983	6090.394273	469419.9532	3057265.224	2278.105027	16037.90675	3874.878263
746	LT05_1989_02_10	LT05_1989_11_09	N	1989	980.550099	24421.67336	470103.6487	3057135.826	6645.71098	101980.4343	14963.98658
747	LT05_1989_02_10	LT05_1989_11_09	N	1989	548.953599	11594.51406	470552.756	3058093.335	4972.1825	37808.06044	10376.29692
748	LT05_1989_02_10	LT05_1989_11_09	N	1989	610.735615	17256.13898	402544.6044	3057830.533	9277.063948	64210.92333	22796.70684
749	LT05_1989_02_10	LT05_1989_11_09	Y	1989	418.318979	12094.56123	409844.4267	3063049.825	12094.56123	39995.39924	133798.7529
750	LT05_1989_02_10	LT05_1989_11_09	N	1989	371.572323	8140.129849	471429.3807	3068575.938	6191.094377	23602.65917	13683.91884
751	LT05_1989_02_10	LT05_1989_11_09	N	1989	634.983658	21048.43041	471442.263	3068729.952	13319.5541	83662.08071	153295.8711
752	LT05_1989_02_10	LT05_1989_11_09	Y	1989	296.066796	5651.996061	480617.7361	3078387.696	5025.64347	14518.87161	10517.2911
753	LT05_1989_02_10	LT05_1989_11_09	N	1989	1070.561798	27871.45377	465386.6694	3077031.003	7250.556132	121605.3316	16702.77399
754	LT05_1989_02_10	LT05_1989_11_09	N	1989	281.327157	5263.373474	420375.0339	3076873.101	4971.880318	13204.55889	10375.50109
755	LT05_1989_02_10	LT05_1989_11_09	N	1989	141.522003	1311.747361	420315.998	3076742.16	1201.931731	2074.801079	1729.053012
756	LT05_1989_02_10	LT05_1989_11_09	N	1989	229.835137	3537.056521	420329.3069	3076803.602	3388.249467	7776.624759	6394.828884
757	LT05_1989_02_10	LT05_1989_11_09	N	1989	921.546467	25193.26485	422871.8815	3081573.74	8076.908007	106294.5238	19140.06297
758	LT05_1989_02_10	LT05_1989_11_09	N	1989	1343.104262	35094.5781	409730.7902	3075533.025	7282.872394	165294.9991	16796.779
759	LT05_1989_02_10	LT05_1989_11_09	N	1989	835.294098	17413.07501	409722.27	3075039.856	4652.846448	64989.93869	9542.474873
760	LT05_1989_02_10	LT05_1989_11_09	N	1989	468.506342	12734.11732	413287.7175	3074033.788	9437.280883	42836.94627	23294.68082
761	LT05_1989_02_17	LT05_1989_12_02	N	1989	173.146396	1898.875182	360740.3218	3024220.987	1633.377386	3395.918268	2546.333077
762	LT05_1989_02_17	LT05_1989_12_02	N	1989	368.3855	9546.388467	357298.7341	3022464.458	9546.388467	29184.05836	23635.07299
763	LT05_1989_02_17	LT05_1989_12_02	Y	1989	322.308813	6894.229786	368528.1113	3021973.966	6485.169998	18917.46874	14509.24327
764	LT05_1989_02_17	LT05_1989_12_02	N	1989	2125.969859	212401.0104	346049.913	3023296.649	116535.0312	1818748.141	3263650.618
765	LT05_1989_02_17	LT05_1989_12_02	N	1989	472.35111	14116.43228	345990.8211	3022602.345	12118.53632	49139.82801	134172.8789
766	LT05_1989_02_17	LT05_1989_12_02	N	1989	832.587921	41365.72929	345367.3408	3023764.92	32088.8912	205762.1044	529614.8357
767	LT05_1989_02_17	LT05_1989_12_02	N	1989	688.637257	25296.17036	346522.8248	3023081.345	16510.14375	106873.237	207505.0665
768	LT05_1989_02_17	LT05_1989_12_02	Y	1989	524.806208	17060.96502	349223.3624	3023775.284	14103.09487	63245.37692	166162.6243
769	LT05_1989_02_17	LT05_1989_12_02	N	1989	394.377791	10490.05471	347722.3097	3024123.828	10201.56199	33088.41524	105249.4922
770	LT05_1989_02_17	LT05_1989_12_02	N	1989	1048.438828	73272.44682	348362.6352	3027937.983	69544.12734	440657.3363	1576112.637
771	LT05_1989_02_17	LT05_1989_12_02	N	1989	348.486891	5885.985004	359640.2134	3031537.82	3363.549238	15324.95153	6336.053133
772	LT05_1989_02_17	LT05_1989_12_02	N	1989	878.997689	27537.18445	342122.6216	3040293.163	10810.94478	119666.5633	114221.47
773	LT05_1989_02_17	LT05_1989_12_02	N	1989	1004.2083	49177.25949	343884.194	3043967.307	28334.28639	259077.7271	444385.944
774	LT05_1989_02_17	LT05_1989_12_02	N	1989	448.370279	11169.37737	294763.1395	3056013.933	7741.670623	35972.82795	18143.01162
775	LT05_1989_02_17	LT05_1989_12_02	N	1989	254.500227	4560.797431	278344.2972	3066635.778	4560.797431	10910.44146	9304.851975
776	LT05_1989_02_17	LT05_1989_12_02	N	1989	261.642955	4604.063037	386514.2059	3072209.892	4450.930264	11048.52137	9022.874086
777	LT05_1989_02_17	LT05_1989_12_02	N	1989	269.441535	5217.867725	390257.4686	3075236.885	5217.867725	13052.71222	11027.47923
778	LT05_1989_02_17	LT05_1989_12_02	N	1989	329.912597	7773.315688	325048.2669	3073876.002	7773.315688	22196.65843	18236.65396
779	LT05_1989_02_17	LT05_1989_12_02	N	1989	864.278682	28071.85539	320086.4725	3074289.677	11712.55922	122771.3776	127878.9429
780	LT05_1989_02_17	LT05_1989_12_02	N	1989	533.655762	17445.53314	367619.6836	3082194.531	14144.36533	65151.34949	166848.6457
781	LT05_1989_02_17	LT05_1989_12_02	N	1989	507.850248	17992.87389	362481.3259	3077503.893	17992.87389	67888.14062	234256.5569
782	LT05_1989_02_17	LT05_1989_12_02	N	1989	184.340115	2367.251681	367951.7146	3084074.386	2367.251681	4555.054584	4067.208863
783	LT05_1989_02_17	LT05_1989_12_02	N	1989	306.953697	6238.252912	354283.0817	3083517.753	5840.319948	16558.61035	12712.85341
784	LT05_1989_02_17	LT05_1989_12_02	N	1989	283.217929	3773.686119	352472.2603	3086256.765	2073.455547	8477.19184	3440.873827
785	LT05_1989_02_17	LT05_1989_12_02	N	1989	398.618872	10493.96825	356534.356	3085823.862	9775.195353	33104.85892	24352.20617
786	LT05_1989_02_17	LT05_1989_12_02	Y	1989	488.882178	14750.21797	346875.3484	3082182.386	12113.95959	52100.21549	134101.4365
787	LT05_1989_02_17	LT05_1989_12_02	N	1989	213.031503	3298.580029	343489.4249	3077839.013	3298.580029	7086.170499	6181.995803
788	LT05_1989_02_17	LT05_1989_12_02	N	1989	223.083111	3679.755964	343493.3001	3077935.213	3679.755964	8197.301932	7096.816901
789	LT05_1989_02_17	LT05_1989_12_02	N	1989	279.363197	4188.798314	335493.4351	3079619.989	2758.476894	9741.439721	4933.154536
790	LT05_1989_02_17	LT05_1989_12_02	N	1989	376.689292	8863.708002	338224.6135	3083744.857	7436.342287	26437.70589	17244.69538
791	LT05_1989_02_17	LT05_1989_12_02	Y	1989	273.295178	4712.398679	328238.1483	3082694.398	4024.916212	11396.1558	7946.998611
792	LT05_1989_02_17	LT05_1989_12_02	N	1989	227.358252	3713.885924	392642.8608	3088532.074	3713.885924	8298.730127	7179.986744
793	LT05_1989_02_17	LT05_1989_12_02	N	1989	443.986412	5546.770197	392402.2708	3086530.143	1680.682151	14159.94319	2639.750082
794	LT05_1989_02_17	LT05_1989_12_02	N	1989	822.216946	25534.32409	371999.1565	3091726.132	10716.3408	108215.5462	112814.6729
795	LT05_1989_02_17	LT05_1989_12_02	Y	1989	214.673221	3384.86339	366234.2535	3093631.731	3384.86339	7334.133416	6386.76484
796	LT05_1989_02_17	LT05_1989_12_02	Y	1989	256.227517	4791.676028	366443.4599	3093626.295	4791.676028	11652.2362	9903.191069
797	LT05_1989_02_17	LT05_1989_12_02	Y	1989	432.283594	7212.717985	353382.8207	3091627.212	3104.643575	20090.36392	5726.889809
798	LT05_1989_02_17	LT05_1989_12_02	N	1989	778.153938	26231.14317	354215.3356	3091918.396	12976.4335	112166.8527	147757.3308
799	LT05_1989_02_17	LT05_1989_12_02	N	1989	432.305884	9116.844578	300443.2612	3094524.863	5255.179037	27448.14138	11127.08603
800	LT05_1989_02_17	LT05_1989_12_02	N	1989	399.38705	5101.935616	298983.7552	3094466.643	1775.03751	12667.85212	2828.13352
801	LT05_1989_02_17	LT05_1989_12_02	N	1989	265.325581	4698.219942	298178.6802	3095448.102	4470.103239	11350.50578	9071.952183
802	LT05_1989_02_17	LT05_1989_12_02	Y	1989	407.789991	7667.260118	337551.3143	3096450.102	4104.034077	21794.19051	8144.646309
803	LT05_1989_02_17	LT05_1989_12_02	Y	1989	910.857	21243.73823	336936.2515	3097646.318	5829.486283	84697.69938	12683.10008
804	LT05_1989_02_17	LT05_1989_12_02	Y	1989	571.037158	14795.89838	336724.1491	3097821.065	7758.848716	52315.24516	18193.83167
805	LT05_1989_02_17	LT05_1989_12_02	Y	1989	471.579769	12326.44845	328274.9605	3095708.903	8513.243051	41020.04834	20454.0791
806	LT05_1989_02_17	LT05_1989_12_02	N	1989	327.434189	7792.913287	331480.2058	3099544.596	7792.913287	22271.22943	18294.69624
807	LT05_1989_02_17	LT05_1989_12_02	N	1989	453.834264	12961.53374	333371.4437	3099341.419	11019.29803	43858.95883	117337.5566
808	LT05_1989_02_17	LT05_1989_12_02	N	1989	641.234654	13469.44728	325112.192	3098284.102	4811.088476	46162.98675	9953.85018
809	LT05_1989_02_17	LT05_1989_12_02	Y	1989	439.945146	12001.41558	330234.6321	3101382.143	9937.960633	39585.63865	24865.03972
810	LT05_1989_02_17	LT05_1989_12_02	N	1989	302.631467	5304.159845	327757.1656	3098339.209	3920.167744	13341.02862	7686.886514
811	LT05_1989_02_17	LT05_1989_12_02	N	1989	355.901368	5647.970582	309254.5253	3104193.915	2896.893987	14505.09947	5247.5785
812	LT05_1989_02_17	LT05_1989_12_02	Y	1989	600.609751	12195.36488	308104.7052	3104419.691	4511.301443	40440.03028	9177.595904
813	LT05_1989_02_17	LT05_1989_12_02	N	1989	329.937672	7741.951631	304221.2589	3101795.94	7741.951631	22077.44463	18143.84272
814	LT05_1989_02_17	LT05_1989_12_02	N	1989	411.35766	11802.77887	297991.8012	3101622.97	11802.77887	38715.33738	129270.0216
815	LT05_1989_02_17	LT05_1989_12_02	N	1989	199.695457	2569.826598	298521.1837	3102026.164	2282.504842	5081.499509	3884.325133
816	LT05_1989_02_17	LT05_1989_12_02	N	1989	1140.389266	35287.92852	377433.5554	3106074.543	10289.36021	166509.1301	106528.9395
817	LT05_1989_02_17	LT05_1989_12_02	Y	1989	308.711554	5821.584697	334125.2491	3110268.861	4697.158179	15102.01528	9657.306256
818	LT05_1989_02_17	LT05_1989_12_02	N	1989	841.063915	30003.97717	323504.305	3105772.07	14461.24987	134153.5584	172143.3383
819	LT05_1989_02_17	LT05_1989_12_02	N	1989	1076.18249	33247.81654	323388.3174	3106001.45	10290.94579	153811.387	106552.0868
820	LT05_1989_02_17	LT05_1989_12_02	N	1989	294.740467	5280.064866	323011.8177	3105762.708	4223.978392	13260.3654	8446.188508
821	LT05_1989_02_17	LT05_1989_12_02	Y	1989	691.25861	16005.68852	323231.0014	3104871.004	5860.075062	58088.93965	12767.14562
822	LT05_1989_02_17	LT05_1989_12_02	N	1989	219.473701	2658.77036	322921.9318	3107451.309	1824.809429	5317.100434	2928.576045
823	LT05_1989_02_17	LT05_1989_12_02	N	1989	2427.192208	95356.80588	324996.3926	3108439.037	16502.26242	625887.7595	207365.4122
824	LT05_1989_02_17	LT05_1989_12_02	N	1989	1653.36816	43901.43147	325420.5844	3108545.105	7539.466279	222731.4803	17547.03899
825	LT05_1989_02_17	LT05_1989_12_02	N	1989	807.197095	12188.68547	325146.093	3108728.695	2432.664878	40410.53041	4209.55166
826	LT05_1989_02_17	LT05_1989_12_02	N	1989	1069.788887	22453.10563	300617.6994	3107395.594	4698.839598	91180.12656	9661.669168
827	LT05_1989_02_17	LT05_1989_12_02	N	1989	458.54317	12666.66816	337054.9891	3118640.326	9982.401768	42534.98729	25005.44726
828	LT05_1989_02_17	LT05_1989_12_02	Y	1989	432.719697	8979.352041	338045.2404	3120635.269	5059.336813	26898.14548	10606.35389
829	LT05_1989_02_17	LT05_1989_12_02	N	1989	221.045201	3495.154518	270120.6269	3122873.234	3495.154518	7654.1544	6650.504198
830	LT05_1989_02_17	LT05_1989_12_02	Y	1989	257.389412	4494.854229	250932.3866	3122119.032	4426.752569	10700.82336	8961.064081
831	LT05_1989_02_17	LT05_1989_12_02	N	1989	294.19998	6435.384728	254442.7973	3117885.821	6435.384728	17259.22358	14368.81782
832	LT05_1989_02_17	LT05_1990_02_04	N	1989	408.310489	10174.18872	257277.288	3084535.685	8195.596212	31767.98867	19495.69213
833	LT05_1989_02_17	LT05_1990_02_04	Y	1989	275.699921	5451.120035	241412.9072	3081201.716	5451.120035	13835.63234	11653.19492
834	LT05_1989_02_17	LT05_1990_02_04	N	1989	349.734171	7634.421485	260149.117	3093701.492	6395.873795	21669.94501	14257.5747
835	LT05_1989_02_17	LT05_1990_02_04	N	1989	940.730886	48626.95964	250146.4296	3092635.275	33149.00721	255223.2997	554451.3455
836	LT05_1989_02_17	LT05_1990_02_04	N	1989	217.844606	3450.110297	267343.2146	3099770.856	3450.110297	7523.042728	6542.522425
837	LT05_1988_12_15	LT05_1989_12_02	N	1989	367.694109	9752.51802	319252.7571	3125498.838	9752.51802	30026.41801	24280.93201
838	LT05_1988_12_15	LT05_1989_12_02	Y	1989	2515.435738	206380.6252	310729.2046	3127241.579	73365.68249	1750406.859	1699593.558
839	LT05_1988_12_15	LT05_1989_12_02	N	1989	604.540878	16229.87356	311582.427	3126912.669	8281.807573	59175.20372	19754.8584
840	LT05_1988_12_15	LT05_1989_12_02	Y	1989	656.447527	26769.77023	290297.3939	3127128.612	22239.88897	115245.1521	315832.6228
841	LT05_1988_12_15	LT05_1989_12_02	Y	1989	1347.16139	29399.69997	262487.6881	3136572.634	5091.986977	130566.7941	10692.80761
842	LT05_1989_04_08	LT04_1989_11_10	N	1989	335.693304	7240.437164	584598.044	2963348.66	6395.09917	20193.27217	14255.39553
843	LT05_1989_04_08	LT04_1989_11_10	N	1989	134.299111	1335.080062	598112.4255	2984037.81	1335.080062	2124.103807	1974.195809
844	LT05_1989_04_08	LT04_1989_11_10	N	1989	630.190668	17570.59708	575027.1804	3020937.698	8923.962232	65774.21059	21707.20198
845	LT05_1989_02_10	LT05_1989_11_09	N	1989	297.343183	6051.679555	480333.6146	3005116.984	6051.679555	15902.25561	13296.19621
846	LT05_1989_02_10	LT05_1989_11_09	N	1989	397.013459	10306.8658	454119.7036	3010223.751	9414.907647	32320.99038	23225.00805
847	LT05_1989_02_10	LT05_1989_11_09	N	1989	287.214906	5712.586325	443725.3274	3020385.694	5712.586325	14726.55818	12362.97421
848	LT05_1989_02_10	LT05_1989_11_09	N	1989	1336.570132	50303.77179	458720.0586	3027446.908	15253.92753	267012.7086	185595.8098
849	LT05_1989_02_10	LT05_1989_11_09	N	1989	490.337072	11744.60809	459081.1651	3030075.663	6782.162941	38461.38516	15352.7682
850	LT05_1989_02_10	LT05_1989_11_09	N	1989	369.749226	7630.122118	457764.3369	3029698.624	5324.815791	21653.6914	11313.48461
851	LT05_1989_02_10	LT05_1989_11_09	N	1989	184.180763	2515.437704	458443.9872	3029321.11	2515.437704	4938.752588	4391.110041
852	LT05_1989_04_08	LT04_1989_11_10	N	1989	1003.610534	29767.26074	614270.0553	2969324.493	9504.634318	132745.6129	23504.68799
853	LT05_1989_04_08	LT04_1989_11_10	N	1989	218.144182	2928.981925	614423.7419	2970449.88	2394.347911	6048.763902	4126.048388
854	LT05_1989_04_08	LT04_1989_11_10	N	1989	577.546798	16418.88155	599138.2427	2967733.103	9579.429855	60094.90249	23738.35679
855	LT05_1989_04_08	LT04_1989_11_10	Y	1989	663.466293	23126.89713	563275.5212	2969762.597	14768.81772	94842.793	177328.0669
856	LT05_1989_04_08	LT04_1989_11_10	N	1989	342.121138	7572.259589	544633.3543	2987774.828	6775.70179	21435.24036	15334.31238
857	LT05_1989_04_08	LT04_1989_11_10	N	1989	3886.298778	169039.2649	582868.5915	3022735.61	20482.83046	1341774.325	281228.8417
858	LT05_1989_04_08	LT04_1989_11_10	N	1989	3624.215534	147999.5712	583119.0293	3022659.052	18048.97853	1124053.362	235287.1482
859	LT05_1989_04_08	LT04_1989_11_10	N	1989	2007.773124	116021.7018	582277.7572	3022822.202	36010.14414	812767.363	623101.8665
860	LT05_1989_04_08	LT04_1989_11_10	N	1989	4685.448852	247559.3018	581384.2853	3023047.93	30213.48736	2230389.747	486500.4062
861	LT05_1989_04_08	LT04_1989_11_10	N	1989	695.723352	21883.99657	580152.0639	3022760.101	11423.42196	88114.76389	123450.4476
862	LT05_1989_04_08	LT04_1989_11_10	N	1989	565.228193	16070.82589	580647.1218	3022915.768	9657.261434	58404.03828	23982.01849
863	LT05_1989_04_08	LT04_1989_11_10	N	1989	555.358286	17473.15223	580885.9305	3022695.956	12476.69526	65288.77486	139797.8173
864	LT05_1989_04_08	LT04_1989_11_10	N	1989	467.227043	9106.202366	581094.1277	3022873.847	4300.499513	27405.47161	8639.743624
865	LT05_1989_04_08	LT04_1989_11_10	N	1989	4271.270128	212219.0148	581492.2474	3021077.033	26682.17467	1816672.657	408292.9906
866	LT05_1989_04_08	LT04_1989_11_10	N	1989	3551.750224	164429.2553	582327.2911	3020812.219	23061.71222	1293254.945	332412.2984
867	LT05_1989_04_08	LT04_1989_11_10	N	1989	625.277757	17651.24375	581125.7836	3018049.795	9197.101401	66176.64046	22549.01264
868	LT05_1989_04_08	LT04_1989_11_10	N	1989	422.813512	13256.0818	580802.9738	3017938.209	13256.0818	45191.52674	152266.8619
869	LT05_1989_04_08	LT04_1989_11_10	N	1989	366.95282	9538.831173	585492.7176	3023214.326	9538.831173	29153.28889	23611.46286
870	LT05_1989_04_08	LT04_1989_11_10	N	1989	1176.630548	57872.83091	541151.4926	3035577.311	27401.09025	321822.4495	423889.4999
871	LT05_1989_02_10	LT05_1989_11_09	N	1989	359.947333	9221.357398	510276.1043	3038429.16	9221.357398	27868.0606	22624.08931
872	LT05_1989_02_10	LT05_1989_11_09	N	1989	475.562872	12255.18805	468037.6656	3025967.636	8184.117583	40704.48016	19461.23907
873	LT05_1989_02_10	LT05_1989_11_09	Y	1989	471.447294	14905.52256	450864.499	3024571.956	14324.21438	52832.17361	169847.7684
874	LT05_1989_02_10	LT05_1989_11_09	N	1989	887.210199	28909.66236	443789.9759	3016400.281	11746.36654	127676.01	128399.6984
875	LT05_1989_02_10	LT05_1989_11_09	N	1989	369.693632	9590.491122	397725.2827	3042184.307	9590.491122	29363.78321	23772.95398
876	LT05_1989_04_08	LT05_1989_11_09	N	1989	316.114559	5085.397825	569272.1755	2989286.251	3105.267736	12613.18631	5728.342837
877	LT05_1989_04_08	LT05_1989_11_09	Y	1989	503.635574	9313.408457	567249.8927	2970351.583	3783.014161	28239.22164	7349.055283
878	LT05_1989_04_08	LT05_1989_11_09	Y	1989	608.291789	14590.0829	602875.4435	2970161.968	6440.220795	51348.16589	14382.4461
879	LT05_1989_04_08	LT05_1989_11_09	Y	1989	364.17245	6986.461647	530230.7409	2970214.179	4478.641036	19255.31803	9093.82461
880	LT05_1989_04_08	LT05_1989_11_09	Y	1989	856.775372	18868.8826	538774.3846	2974510.884	5198.714255	72325.91137	10976.41922
881	LT05_1989_04_08	LT05_1989_11_09	N	1989	596.47383	14858.4832	557508.4475	2984128.256	7027.11631	52610.20623	16055.8297
882	LT05_1989_04_08	LT05_1989_11_09	Y	1989	830.357772	29858.92404	580213.1821	3020344.54	14765.06555	133290.3699	177264.5468
883	LT05_1989_04_08	LT05_1989_11_09	N	1989	1069.496585	15213.40186	579506.935	3020838.594	2175.690794	54290.705	3656.348926
884	LT05_1989_04_08	LT05_1989_11_09	N	1989	1781.468979	60243.33067	581628.1228	3020063.888	12199.67301	339499.1992	135441.2485
885	LT05_1989_04_08	LT05_1989_11_09	N	1989	399.533852	8712.21143	580709.7432	3022129.378	5879.993994	25837.53259	12821.93662
886	LT05_1989_04_08	LT05_1989_11_09	N	1989	707.972372	13198.11019	580467.9772	3022276.995	3728.949371	44928.47224	7216.758067
887	LT05_1989_04_08	LT05_1989_11_09	N	1989	416.262295	9934.501102	580418.736	3022380.563	7226.656063	30775.03496	16633.32146
888	LT05_1989_04_08	LT05_1989_11_09	N	1989	898.247947	15445.2133	580192.3931	3062240.376	3154.012422	55395.37267	5842.054581
889	LT05_1989_02_10	LT05_1989_11_09	Y	1989	352.803123	9052.122068	507089.0158	2973888.445	9052.122068	27188.8936	22101.36043
890	LT05_1989_02_10	LT05_1989_11_09	N	1989	334.340982	7547.614057	470030.238	2977470.185	7357.085666	21342.36289	17013.07184
891	LT05_1989_02_10	LT05_1989_11_09	N	1989	145.974606	1248.743931	447722.1289	2987331.028	940.5062602	1943.133129	1268.768692
892	LT05_1989_02_10	LT05_1989_11_09	N	1989	364.901459	7768.272518	424494.6962	2998879.393	5808.820225	22177.4787	12626.38347
893	LT05_1989_02_10	LT05_1989_11_09	N	1989	159.561075	1622.672551	468548.9876	3010073.238	1411.860197	2754.403396	2118.542198
894	LT05_1989_02_10	LT05_1989_11_09	Y	1989	250.523414	4119.554571	453480.9387	3022453.315	3790.933369	9527.534864	7368.475482
895	LT05_1989_02_10	LT05_1989_11_09	Y	1989	283.866954	5291.477699	513198.8482	3038853.57	4873.645746	13298.55716	10117.46464
896	LT05_1989_02_10	LT05_1989_11_09	N	1989	298.371369	4723.631835	502973.6156	3034355.381	3059.405001	11432.3546	5621.780166
897	LT05_1989_02_10	LT05_1989_11_09	N	1989	190.419677	2097.61918	502841.9778	3034408.37	1547.552295	3877.393623	2378.660229
898	LT05_1989_02_10	LT05_1989_11_09	N	1989	356.542507	6142.589017	466601.849	3029776.392	3496.030276	16221.24349	6652.607232
899	LT05_1989_02_10	LT05_1989_11_09	N	1989	421.998027	9058.03908	514702.795	3038667.567	5527.132835	27212.56887	11858.63977
900	LT05_1989_02_10	LT05_1989_11_09	N	1989	276.564685	4151.9729	485208.8295	3047674.981	2779.838019	9627.532815	4981.413539
901	LT05_1989_02_10	LT05_1989_11_09	N	1989	230.944313	3760.559413	468108.5823	3041083.841	3760.559413	8437.936823	7294.047674
902	LT05_1989_02_10	LT05_1989_11_09	N	1989	3966.580942	97973.99443	466134.4249	3041428.511	6808.612605	648872.8535	15428.36782
903	LT05_1989_02_10	LT05_1989_11_09	N	1989	383.784426	9604.07685	466389.0683	3042743.049	8724.575862	29419.20243	21096.9336
904	LT05_1989_02_10	LT05_1989_11_09	N	1989	329.433594	7027.594047	465614.384	3042838.963	6299.527257	19406.46706	13987.06666
905	LT05_1989_02_10	LT05_1989_11_09	N	1989	1719.641872	44643.8982	423644.1134	3086874.976	7218.212376	227762.9764	16608.79886
906	LT05_1989_02_10	LT05_1989_11_09	N	1989	1557.256706	47379.1134	423029.0408	3086215.646	9873.950878	246536.8201	24663.09606
907	LT05_1989_02_17	LT05_1989_12_02	N	1989	338.246077	5152.480646	353887.9855	3092102.487	2676.219573	12835.29349	4748.237562
908	LT05_1989_02_17	LT05_1989_12_02	N	1989	497.035016	8554.70861	300284.8355	3094692.6	3250.832013	25217.22855	6069.27889
909	LT05_1989_02_17	LT05_1989_12_02	N	1989	342.495334	6191.908228	329359.9225	3099186.284	3980.713809	16394.95574	7837.015861
910	LT05_1989_02_17	LT05_1989_12_02	N	1989	688.881665	13513.69819	329438.4905	3097802.169	4146.965004	46365.10577	8252.313675
911	LT05_1989_02_17	LT05_1989_12_02	N	1989	422.496029	9371.09819	329585.5019	3097801.86	5977.812697	28472.45601	13091.7103
912	LT05_1989_02_17	LT05_1989_12_02	N	1989	682.479736	12710.45873	331931.9137	3096329.784	3728.353884	42730.96999	7215.303688
913	LT05_1989_02_17	LT05_1989_12_02	N	1989	262.434466	3800.094456	299790.5152	3108958.634	2606.673501	8556.302489	4593.051721
914	LT05_1989_02_17	LT05_1989_12_02	N	1989	284.874257	4525.100682	300233.1747	3108187.613	3153.569795	10796.84395	5841.019936
915	LT05_1988_11_15	LT05_1989_23_03	N	1989	313.801466	5917.346639	538182.3367	2973737.066	4643.921867	15433.81104	9519.381875
916	LT05_1988_11_15	LT05_1989_23_03	N	1989	537.509452	19532.97661	556246.2573	2987546.598	19092.44905	75736.20658	254691.7707
917	LT05_1988_11_15	LT05_1989_23_03	N	1989	407.252282	11849.15974	597119.9856	2998248.84	11849.15974	38918.11727	129986.8596
918	LT05_1988_11_15	LT05_1989_23_03	N	1989	469.569026	14095.29423	591027.3503	2996691.62	12332.18668	49041.84071	137520.2102
919	LT05_1988_11_15	LT05_1989_23_03	N	1989	1501.405365	28009.13237	590356.2268	2997468.213	3751.515522	122406.1228	7271.917039
920	LT05_1988_11_15	LT05_1989_23_03	N	1989	312.492873	6790.446072	599958.1422	3024826.651	6790.446072	18539.0955	15376.43513
921	LT05_1989_11_10	LT05_1990_12_23	Y	1990	354.798271	3623.832125	616056.2407	2964176.567	1125.006977	8031.781221	1590.588663
922	LT05_1989_11_10	LT05_1990_12_23	Y	1990	206.813385	2468.362546	603359.5872	2963522.691	1814.116594	4816.024845	2906.936045
923	LT05_1989_11_10	LT05_1990_12_23	Y	1990	316.023443	3724.026256	609284.9455	2959478.066	1539.808392	8328.925205	2363.648828
924	LT05_1989_11_10	LT05_1990_12_23	N	1990	293.670628	6024.114949	595816.9795	2966265.19	6024.114949	15805.8483	13219.81208
925	LT05_1989_11_10	LT05_1990_12_23	N	1990	249.638277	3968.633477	597960.9014	2961057.729	3447.787113	9065.459055	6536.963166
926	LT05_1989_11_10	LT05_1990_12_23	N	1990	330.891769	7396.059193	578372.8019	2959815.701	7216.306057	20773.44402	16603.26347
927	LT05_1989_11_10	LT05_1990_12_23	N	1990	263.65038	5177.281631	574937.156	2960386.372	5177.281631	12917.65212	10919.34176
928	LT05_1989_11_10	LT05_1990_12_23	N	1990	201.278709	1735.240423	571455.6747	2960427.33	846.461424	3011.806471	1110.811199
929	LT05_1989_11_10	LT05_1990_12_23	N	1990	207.19375	2833.435804	569082.2792	2960638.771	2636.166096	5787.372266	4658.731017
930	LT05_1989_11_10	LT05_1990_12_23	N	1990	133.673391	1123.294662	570126.279	2960941.736	953.1608415	1687.553701	1290.350619
931	LT05_1989_11_10	LT05_1990_12_23	N	1990	335.699641	5961.767019	582786.934	2963428.414	3844.896076	15588.32674	7501.089934
932	LT05_1989_11_10	LT05_1990_12_23	N	1990	216.826695	3256.086645	578610.0034	2961046.96	3256.086645	6964.837841	6081.662182
933	LT05_1989_11_10	LT05_1990_12_23	N	1990	848.30191	38956.16819	563295.7949	2968229.612	25977.5699	189953.6055	393173.2081
934	LT05_1989_11_10	LT05_1990_12_23	N	1990	477.205241	13434.16784	552646.5794	2965072.53	10227.33463	46002.00339	105624.6
935	LT05_1989_11_10	LT05_1990_12_23	Y	1990	287.451836	2270.119905	565898.004	2966608.07	670.6612343	4307.814534	828.0318522
936	LT05_1989_11_10	LT05_1990_12_23	N	1990	234.311103	3929.498833	563306.6661	2965905.422	3929.498833	8946.58109	7709.984432
937	LT05_1989_11_10	LT05_1990_12_23	N	1990	343.522239	7058.353216	563967.703	2967995.969	5496.605642	19519.68983	11776.04236
938	LT05_1989_11_10	LT05_1990_12_23	N	1990	427.905559	6948.941737	565082.5529	2968157.483	2932.591375	19117.70117	5329.315846
939	LT05_1989_11_10	LT05_1990_12_23	N	1990	323.74491	6632.28158	567190.6322	2965031.352	5695.096425	17966.15151	12315.2254
940	LT05_1989_11_10	LT05_1990_12_23	N	1990	437.068293	7969.087143	567887.5512	2964874.452	3763.786662	22944.37453	7301.948215
941	LT05_1989_11_10	LT05_1990_12_23	Y	1990	371.510661	5477.89602	565115.7411	2964350.224	2436.812832	13926.22991	4218.611985
942	LT05_1989_11_10	LT05_1990_12_23	N	1990	406.4405	6562.717512	562293.5859	2966635.353	2922.734485	17715.58519	5306.720044
943	LT05_1989_11_10	LT05_1990_12_23	Y	1990	173.811283	1982.882342	551894.1288	2963604.902	1824.6016	3597.489468	2928.155126
944	LT05_1989_11_10	LT05_1990_12_23	Y	1990	258.243699	2813.309997	551975.451	2963515.845	1346.943435	5732.681705	1996.360139
945	LT05_1989_11_10	LT05_1990_12_23	N	1990	295.162963	3758.408102	563185.1772	2966863.448	1849.707301	8431.507725	2979.092579
946	LT05_1989_11_10	LT05_1990_12_23	N	1990	248.000228	4331.884363	550178.9381	2966188.199	4331.884363	10187.1704	8719.39176
947	LT05_1989_11_10	LT05_1990_12_23	Y	1990	298.696221	5537.118621	539672.5902	2966104.2	4592.319879	14127.13379	9386.086445
948	LT05_1989_11_10	LT05_1990_12_23	Y	1990	607.320839	14843.08582	534943.6356	2967226.876	6712.776563	52537.60035	15154.81245
949	LT05_1989_11_10	LT05_1990_12_23	Y	1990	361.44577	7635.78608	538276.8219	2967869.504	5726.517534	21675.10445	12401.03493
950	LT05_1989_11_10	LT05_1990_12_23	N	1990	349.147922	6427.996792	538004.7349	2964908.438	4126.254376	17232.8365	8200.336412
951	LT05_1989_11_10	LT05_1990_12_23	Y	1990	217.517119	2651.428709	535507.2692	2963878.144	1861.88542	5297.552865	3003.866478
952	LT05_1989_11_10	LT05_1990_12_23	N	1990	322.094655	6664.221843	539512.7923	2967333.179	5883.690838	18081.49192	12832.11088
953	LT05_1989_11_10	LT05_1990_12_23	N	1990	227.206265	3595.646741	539642.3616	2963593.75	3595.646741	7948.679518	6892.719352
954	LT05_1989_11_10	LT05_1990_12_23	N	1990	326.967171	6286.974927	545236.9261	2962075.622	4761.852841	16731.09565	9825.468644
955	LT05_1989_11_10	LT05_1990_12_23	N	1990	387.880457	10506.29221	538025.834	2960809.656	10506.29221	33156.6543	109709.3799
956	LT05_1989_11_10	LT05_1990_12_23	N	1990	363.617207	6127.360639	544357.45	2960859.258	3301.460199	16167.69938	6188.808653
957	LT05_1989_11_10	LT05_1990_12_23	N	1990	308.656055	5834.012549	537538.4932	2964635.411	4727.360696	15144.97365	9735.737371
958	LT05_1989_11_10	LT05_1990_12_23	N	1990	500.899293	16545.73023	536900.5036	2961755.198	15367.34999	60714.11529	187544.6006
959	LT05_1989_11_10	LT05_1990_12_23	N	1990	503.975433	13000.72944	532888.1351	2965141.338	8002.636961	44035.71004	18918.21653
960	LT05_1989_11_10	LT05_1990_12_23	N	1990	345.434309	7590.112257	533077.6873	2965637.589	6579.972876	21502.58144	14777.42686
961	LT05_1989_11_10	LT05_1990_12_23	N	1990	293.398819	5547.90926	616375.0142	2969974.629	4928.58871	14163.81655	10261.61917
962	LT05_1989_11_10	LT05_1990_12_23	Y	1990	366.800157	5904.469272	613734.807	2969107.958	2968.517836	15389.08912	5411.841321
963	LT05_1989_11_10	LT05_1990_12_23	Y	1990	206.723607	2291.777673	588212.5053	2974438.273	1507.407342	4362.643735	2301.05527
964	LT05_1989_11_10	LT05_1990_12_23	N	1990	236.221705	3836.007278	583843.6657	2969301.07	3836.007278	8664.178493	7479.211786
965	LT05_1989_11_10	LT05_1990_12_23	N	1990	773.394865	30053.86168	544065.6911	2970753.171	18031.83521	134450.7339	234972.1015
966	LT05_1989_11_10	LT05_1990_12_23	N	1990	259.814767	3840.417552	549786.5671	2972014.986	2760.144495	8677.449401	4936.918463
967	LT05_1989_11_10	LT05_1990_12_23	N	1990	396.884956	8100.409526	600610.366	2983839.411	5018.841137	23449.37607	10499.32919
968	LT05_1989_11_10	LT05_1990_12_23	Y	1990	944.269509	14347.01795	593703.3768	2997686.056	2468.513403	50211.88283	4287.988262
969	LT05_1989_11_10	LT05_1990_12_23	N	1990	372.441369	9003.716647	596153.5261	3005870.724	8107.807615	26995.40597	19232.51744
970	LT05_1989_11_10	LT05_1991_02_25	N	1990	936.619264	18704.36728	571586.0764	3014953.405	4255.246316	71487.17005	8525.168604
971	LT05_1989_11_10	LT05_1991_02_25	Y	1990	498.973546	15817.54959	534835.3497	3011448.945	13681.55359	57181.22046	159202.8861
972	LT05_1989_11_10	LT05_1991_02_25	N	1990	554.806436	9323.739969	597299.0335	3022095.572	3057.141086	28280.95584	5616.53071
973	LT05_1989_11_10	LT05_1991_02_25	Y	1990	566.001459	16578.84308	582390.3645	3020373.063	10363.22009	60876.01599	107608.7428
974	LT05_1989_11_10	LT05_1991_02_25	N	1990	575.706122	14930.59066	584766.396	3031189.345	7757.832304	52950.55899	18190.82387
975	LT05_1989_11_10	LT05_1991_02_25	N	1990	387.295662	8893.214831	566787.6425	3032640.948	6825.836717	26554.99963	15477.63995
976	LT05_1989_11_10	LT05_1991_02_25	Y	1990	440.250657	10560.19662	568558.8624	3028568.529	7109.064821	33383.4418	16292.48547
977	LT05_1989_11_10	LT05_1991_02_25	N	1990	293.225857	5353.388914	567640.8252	3032008.254	4465.251391	13506.21178	9059.527426
978	LT05_1989_11_10	LE07_1991_02_25	N	1990	437.868602	7950.176406	553565.2052	3032449.244	3727.429722	22871.87935	7213.046691
979	LT05_1989_11_10	LE07_1991_02_25	N	1990	708.043943	10964.46812	553128.4505	3032861.274	2559.423142	35096.47037	4488.232237
980	LT05_1989_11_10	LT05_1991_02_25	N	1990	3141.369818	136366.764	592879.0851	3040772.439	20235.54636	1007933.241	276453.4781
981	LT05_1989_11_09	LT05_1991_01_31/1991_03_20	N	1990	349.767751	8507.136335	523576.6252	2976709.369	8507.136335	25030.61263	20435.56463
982	LT05_1989_11_09	LT05_1991_01_31/1991_03_20	N	1990	330.081023	7169.59099	516910.2167	2978417.549	6630.698799	19930.51474	14921.34037
983	LT05_1989_11_09	LT05_1991_01_31/1991_03_20	Y	1990	1071.504848	47067.7437	502292.3659	2977166.695	21765.27224	244381.0588	306370.8111
984	LT05_1989_11_09	LT05_1991_01_31/1991_03_20	N	1990	243.282924	3817.422237	500950.9405	2974921.114	3396.217918	8608.310134	6413.814317
985	LT05_1989_11_09	LT05_1991_01_31/1991_03_20	N	1990	348.61587	7903.803284	492989.8967	2975483.921	7143.718165	22694.34827	16392.77516
986	LT05_1989_11_09	LT05_1991_01_31/1991_03_20	N	1990	586.679327	22272.84572	465188.9329	2975552.889	19939.35543	90206.37776	270765.0915
987	LT05_1989_11_09	LT05_1991_01_31/1991_03_20	Y	1990	375.585597	8875.189604	470073.8112	2977515.345	7542.081636	26483.33147	17554.72097
988	LT05_1989_11_09	LT05_1991_01_31/1991_03_20	N	1990	482.913534	9893.613813	523103.3967	2981693.687	4769.787195	30606.4387	9846.134005
989	LT05_1989_11_09	LT05_1991_01_31/1991_03_20	N	1990	436.097165	10048.50901	494356.0113	2979529.789	6469.035923	31246.35524	14463.7041
990	LT05_1989_11_09	LT05_1991_01_31/1991_03_20	Y	1990	302.380951	5825.368715	495333.6727	2978734.678	5065.056918	15115.09198	10621.48951
991	LT05_1989_11_09	LT05_1991_01_31/1991_03_20	Y	1990	256.328248	3387.785705	478739.1947	2981027.542	2106.763303	7342.568728	3510.77559
992	LT05_1989_11_09	LT05_1991_01_31/1991_03_20	N	1990	400.091701	11175.98577	494310.8386	2996808.203	11175.98577	36001.18028	119696.9363
993	LT05_1989_11_09	LT05_1991_01_31/1991_03_20	N	1990	461.584394	12326.93857	430615.6934	2997821.72	9096.055739	41022.22087	22236.81733
994	LT05_1989_11_09	LT05_1991_01_31/1991_03_20	Y	1990	488.047169	13762.90564	531049.746	3009399.096	10134.71438	47507.46929	104278.3702
995	LT05_1989_11_09	LT05_1991_01_31/1991_03_20	N	1990	611.266279	18810.24003	428761.8156	3008074.533	11315.68694	72026.65688	121812.008
996	LT05_1989_11_09	LT05_1991_01_31/1991_03_20	N	1990	219.610277	3544.929946	478816.5092	3024404.366	3544.929946	7799.691032	6770.252456
997	LT05_1989_11_09	LT05_1991_01_31/1991_03_20	N	1990	424.330303	9747.265743	474832.3887	3024252.42	6499.862515	30004.88028	14550.73942
998	LT05_1989_11_09	LT05_1991_01_31/1991_03_20	N	1990	605.869659	19430.48172	457267.0201	3022016.348	12541.65102	75207.31988	140825.1245
999	LT05_1989_11_09	LT05_1991_01_31/1991_03_20	Y	1990	442.974692	8608.890977	465716.7934	3022768.513	4326.53673	25430.19445	8705.809876
1000	LT05_1989_11_09	LT05_1991_01_31/1991_03_20	N	1990	1200.385113	38045.68448	448853.5138	3025084.458	10780.04148	184063.1268	113761.3688
1001	LT05_1989_11_09	LT05_1991_01_31/1991_03_20	N	1990	551.910448	12838.98598	435576.1438	3025567.251	6140.679265	43307.48117	13543.44395
1002	LT05_1989_11_09	LT05_1991_01_31/1991_03_20	Y	1990	452.537692	11372.67098	435800.1952	3019461.689	7877.037669	36847.56695	18544.28136
1003	LT05_1989_11_09	LT05_1991_01_31/1991_03_20	Y	1990	1021.235479	18712.23469	435691.063	3019868.225	3583.43899	71527.22453	6863.199429
1004	LT05_1989_11_09	LT05_1991_01_31/1991_03_20	Y	1990	1046.543551	29494.68369	417013.6342	3025718.05	8531.861004	131128.9747	20510.54685
1005	LT05_1989_11_09	LT05_1991_01_31/1991_03_20	Y	1990	909.775591	34698.67483	383860.6778	3025524.888	16486.5319	162815.8828	207086.7551
1006	LT05_1989_11_09	LT05_1991_01_31/1991_03_20	N	1990	376.424022	6697.479232	385378.4431	3024859.347	3702.528937	18201.78383	7152.289062
1007	LT05_1989_11_09	LT05_1991_01_31/1991_03_20	N	1990	418.162315	10295.1558	383165.7476	3022430.848	7812.551602	32272.08716	18352.89747
1008	LT05_1989_11_09	LT05_1991_01_31/1991_03_20	N	1990	558.90849	12456.44883	522806.9093	3031973.973	5572.247079	41597.29964	11980.92421
1009	LT05_1989_11_09	LT05_1991_01_31/1991_03_20	N	1990	410.923544	8151.904363	507802.6224	3031648.994	4634.059859	23648.14552	9493.876739
1010	LT05_1989_11_09	LT05_1991_01_31/1991_03_20	N	1990	384.947184	6592.754679	512242.013	3036443.274	3371.9853	17823.66996	6356.114601
1011	LT05_1989_11_09	LT05_1991_01_31/1991_03_20	Y	1990	251.064661	3799.428564	493030.7455	3032491.18	2997.105385	8554.305448	5477.696195
1012	LT05_1989_11_09	LT05_1991_01_31/1991_03_20	N	1990	525.731163	9056.922044	497097.5918	3028347.624	3236.130875	27208.09897	6034.661427
1013	LT05_1989_11_09	LT05_1991_01_31/1991_03_20	Y	1990	305.135939	4507.19903	469551.5964	3035430.527	2571.48447	10739.98742	4514.941101
1014	LT05_1989_11_09	LT05_1991_01_31/1991_03_20	N	1990	321.262214	6026.032307	467740.0361	3031250.581	4511.676279	15812.54953	9178.558251
1015	LT05_1989_11_09	LT05_1991_01_31/1991_03_20	N	1990	496.947843	15220.75639	440062.3507	3031045.996	12471.61598	54325.66674	139717.5782
1016	LT05_1989_11_09	LT05_1991_01_31/1991_03_20	N	1990	310.798659	4939.212821	431349.1904	3029938.118	3035.969253	12132.55054	5567.487871
1017	LT05_1989_11_09	LT05_1991_01_31/1991_03_20	N	1990	384.268325	8909.402794	524410.3672	3040895.301	7039.762861	26619.40397	16092.3042
1018	LT05_1989_11_09	LT05_1991_01_31/1991_03_20	N	1990	924.350984	14665.09725	530759.6739	3039868.493	2688.224503	51700.11984	4775.133366
1019	LT05_1989_11_09	LT05_1991_01_31/1991_03_20	N	1990	257.900646	4447.041988	530908.4322	3040446.104	4246.973979	10549.47575	8504.25855
1020	LT05_1989_11_09	LT05_1991_01_31/1991_03_20	N	1990	1160.982225	29046.1758	529897.1533	3040474.653	6679.406529	128479.6949	15059.79987
1021	LT05_1989_11_09	LT05_1991_01_31/1991_03_20	N	1990	642.963278	7474.824871	530672.3672	3040709.461	1442.421391	21068.64285	2176.578318
1022	LT05_1989_11_09	LT05_1991_01_31/1991_03_20	N	1990	394.995237	7315.411415	528961.6431	3041329.991	4001.763348	20472.27103	7889.350841
1023	LT05_1989_11_09	LT05_1991_01_31/1991_03_20	N	1990	399.395035	9913.209561	508168.2873	3038242.115	8241.226989	30687.21177	19632.77763
1024	LT05_1989_11_09	LT05_1991_01_31/1991_03_20	N	1990	481.00759	11324.11981	507305.5357	3045623.295	6556.577356	36638.18363	14711.14964
1025	LT05_1989_11_09	LT05_1991_01_31/1991_03_20	N	1990	1031.255449	32461.98521	485504.7632	3043651.486	10732.72014	148988.1065	113057.8768
1026	LT05_1989_11_09	LT05_1991_01_31/1991_03_20	Y	1990	477.966618	10019.07083	483382.8191	3046157.913	5032.969597	31124.48395	10536.64324
1027	LT05_1989_11_09	LT05_1991_01_31/1991_03_20	N	1990	746.775676	36626.42789	477713.6263	3040211.23	33744.52869	174974.3385	568547.4907
1028	LT05_1989_11_09	LT05_1991_01_31/1991_03_20	N	1990	6155.203352	241020.6638	478656.6011	3041680.927	17091.08432	2152267.752	217873.876
1029	LT05_1989_11_09	LT05_1991_01_31/1991_03_20	N	1990	3867.250995	103788.2712	479599.7844	3042088.626	7989.617547	700663.5199	18879.38314
1030	LT05_1989_11_09	LT05_1991_01_31/1991_03_20	N	1990	749.165023	21435.98527	479000.8299	3042279.813	9113.865834	85720.18018	22291.77856
1031	LT05_1989_11_09	LT05_1991_01_31/1991_03_20	N	1990	514.534819	12957.5726	479779.3442	3042837.347	7502.183343	43841.10611	17437.60533
1032	LT05_1989_11_09	LT05_1991_01_31/1991_03_20	N	1990	1091.349431	26925.53	480512.2626	3043019.645	6499.961258	116139.1906	14551.01838
1033	LT05_1989_11_09	LT05_1991_01_31/1991_03_20	N	1990	2061.149118	49633.21647	479991.8824	3043416.852	6266.33342	262282.2279	13894.1197
1034	LT05_1989_11_09	LT05_1991_01_31/1991_03_20	N	1990	392.835879	8746.098858	482082.9996	3042728.587	6248.862796	25971.48346	13845.25147
1035	LT05_1989_11_09	LT05_1991_01_31/1991_03_20	N	1990	668.902877	15016.86092	416115.9002	3045627.511	5510.175085	53358.47874	11812.74239
1036	LT05_1989_11_09	LT05_1991_01_31/1991_03_20	N	1990	258.411985	4419.426744	421673.4043	3044372.879	4134.140537	10462.30632	8220.120195
1037	LT05_1989_11_09	LT05_1991_01_31/1991_03_20	Y	1990	947.280968	57805.06545	401845.0828	3038548.823	51306.60054	321320.6043	1026465.291
1038	LT05_1989_11_09	LT05_1991_01_31/1991_03_20	Y	1990	303.476824	5712.379236	404485.8138	3037721.591	4732.723555	14725.84709	9749.677616
1039	LT05_1989_11_09	LT05_1991_01_31/1991_03_20	N	1990	436.951168	10080.66516	527849.8415	3052625.598	6483.067668	31379.61425	14503.30766
1040	LT05_1989_11_09	LT05_1991_01_31/1991_03_20	N	1990	2051.789877	47260.11919	526010.415	3052033.893	5743.194604	245712.4093	12446.62938
1041	LT05_1989_11_09	LT05_1991_01_31/1991_03_20	N	1990	2137.815386	60678.26029	527515.1834	3051974.319	8662.765305	342767.8786	20908.48493
1042	LT05_1989_11_09	LT05_1991_01_31/1991_03_20	N	1990	349.05671	7230.603834	528043.3776	3050542.496	5558.298393	20156.75065	11943.08779
1043	LT05_1989_11_09	LT05_1991_01_31/1991_03_20	N	1990	1113.73665	46098.04394	537602.0033	3051382.156	18986.83621	237697.7587	252707.5235
1044	LT05_1989_11_09	LT05_1991_01_31/1991_03_20	N	1990	808.377218	19893.63572	519368.6605	3048837.936	6558.378977	77604.56391	14716.25126
1045	LT05_1989_11_09	LT05_1991_01_31/1991_03_20	Y	1990	440.935032	10398.20776	518705.8454	3048659.769	6812.381248	32703.08397	15439.14579
1046	LT05_1989_11_09	LT05_1991_01_31/1991_03_20	Y	1990	213.372788	2526.293316	489346.9785	3048687.462	1747.675339	4967.162701	2773.227363
1047	LT05_1989_11_09	LT05_1991_01_31/1991_03_20	N	1990	233.714815	3783.61157	488569.738	3048497.483	3783.61157	8506.903723	7350.519932
1048	LT05_1989_11_09	LT05_1991_01_31/1991_03_20	Y	1990	241.910366	3505.831261	488440.85	3048406.461	2737.316233	7685.314143	4885.444858
1049	LT05_1989_11_09	LT05_1991_01_31/1991_03_20	Y	1990	213.217951	2818.666963	488459.3519	3048485.22	2333.671768	5747.226264	3994.534649
1050	LT05_1989_11_09	LT05_1991_01_31/1991_03_20	Y	1990	568.091082	12648.96405	489409.3059	3048071.087	5543.770315	42455.81716	11903.70618
1051	LT05_1989_11_09	LT05_1991_01_31/1991_03_20	Y	1990	724.280279	19277.52436	489089.3883	3047702.055	7837.850212	74419.76239	18427.93038
1052	LT05_1989_11_09	LT05_1991_01_31/1991_03_20	Y	1990	406.03569	8952.889051	488950.5801	3047348.7	5997.688646	26792.60774	13146.66822
1053	LT05_1989_11_09	LT05_1991_01_31/1991_03_20	N	1990	439.326856	12861.65624	524333.3437	3058457.493	12199.584	43409.36847	135439.8552
1054	LT05_1989_11_09	LT05_1991_01_31/1991_03_20	Y	1990	529.852483	14349.82652	524410.0384	3058906.916	8815.761603	50224.97611	21375.58036
1055	LT05_1989_11_09	LT05_1991_01_31/1991_03_20	N	1990	583.349403	15839.52617	532477.0567	3057690.402	8582.911083	57287.06748	20665.5459
1056	LT05_1989_11_09	LT05_1991_01_31/1991_03_20	Y	1990	367.206386	5855.187045	533422.7626	3060534.224	2905.115247	15218.23583	5266.379694
1057	LT05_1989_11_09	LT05_1991_01_31/1991_03_20	N	1990	262.296051	4360.198865	548127.2027	3069672.007	3754.558704	10275.9596	7279.362225
1058	LT05_1989_11_09	LT05_1991_01_31/1991_03_20	N	1990	472.856191	13429.68912	535112.2914	3071418.258	10531.11999	45981.57658	110075.1108
1059	LT05_1989_11_09	LT05_1991_01_31/1991_03_20	Y	1990	224.001317	3309.922637	534815.5785	3069289.054	3076.044715	7118.645515	5660.39472
1060	LT05_1989_11_09	LT05_1991_01_31/1991_03_20	N	1990	416.865593	8343.678334	531784.1296	3071372.558	4708.827891	24392.04768	9687.59502
1061	LT05_1989_11_09	LT05_1991_01_31/1991_03_20	Y	1990	390.405289	7702.88143	532405.6319	3069774.824	4658.674456	21929.1642	9557.561529
1062	LT05_1989_11_09	LT05_1991_01_31/1991_03_20	N	1990	554.501086	15729.61786	466403.8128	3053260.704	9675.10086	56758.19882	24037.93976
1063	LT05_1989_11_09	LT05_1991_01_31/1991_03_20	N	1990	300.573581	5667.015061	467792.9171	3050916.327	4789.81859	14570.28399	9898.346676
1064	LT05_1989_11_09	LT05_1991_01_31/1991_03_20	N	1990	691.451114	16196.82962	436373.9881	3051134.898	6005.35881	59014.77809	13167.88935
1065	LT05_1989_11_09	LT05_1991_01_31/1991_03_20	N	1990	430.782104	12822.6085	430823.5727	3048991.558	12822.6085	43233.91273	145293.6719
1066	LT05_1989_11_09	LT05_1991_01_31/1991_03_20	Y	1990	499.035349	8908.792309	415318.5438	3053851.224	3512.345686	26616.97443	6691.812023
1067	LT05_1989_11_09	LT05_1991_01_31/1991_03_20	N	1990	253.950612	4130.55472	405224.8258	3053564.067	3626.837089	9561.436872	6968.260806
1068	LT05_1989_11_09	LT05_1991_01_31/1991_03_20	Y	1990	254.79979	4463.527256	471765.3143	3061860.538	4463.527256	10601.59845	9055.113059
1069	LT05_1989_11_09	LT05_1991_01_31/1991_03_20	N	1990	330.008249	5478.837944	471073.8851	3060139.996	3292.839351	13929.41963	6168.421262
1070	LT05_1989_11_09	LT05_1991_01_31/1991_03_20	N	1990	395.479465	8659.57012	462887.8354	3056764.961	5970.802527	25629.79402	13072.33827
1071	LT05_1989_11_09	LT05_1991_01_31/1991_03_20	Y	1990	693.64477	17758.42638	400196.644	3064474.164	7256.52044	66712.43096	16720.11537
1072	LT05_1989_11_09	LT05_1991_01_31/1991_03_20	N	1990	741.140366	24236.15844	427338.4211	3068565.461	12267.44628	100949.8688	136503.3698
1073	LT05_1989_11_09	LT05_1991_01_31/1991_03_20	N	1990	1140.658398	27907.34663	431330.0641	3072216.179	6387.277491	121813.9719	14233.39558
1074	LT05_1989_11_09	LT05_1991_01_31/1991_03_20	Y	1990	467.970789	10941.93551	414334.3678	3074610.115	6514.694227	35000.43232	14592.65363
1075	LT05_1989_11_09	LT05_1991_01_31/1991_03_20	Y	1990	349.204751	7919.483586	392894.011	3073536.773	7138.731097	22754.33887	16378.3343
1076	LT05_1989_11_09	LT05_1991_01_31/1991_03_20	N	1990	1544.539048	42403.04766	425288.2045	3085548.431	8045.381516	212663.4719	19045.82826
1077	LT05_1989_11_09	LT05_1991_01_31/1991_03_20	Y	1990	460.247175	13231.50123	411344.2924	3077564.026	11099.767	45079.94213	118547.54
1078	LT05_1989_12_02	LT05_1991_03_11	N	1990	291.673902	5276.910226	376336.8868	3018984.728	4372.26498	13249.81358	8822.09176
1079	LT05_1989_12_02	LT05_1991_03_11	N	1990	300.851621	5907.583772	380421.2309	3023471.818	5376.769344	15399.90252	11452.96714
1080	LT05_1989_12_02	LT05_1991_03_11	Y	1990	335.38272	4969.924546	379231.3121	3024985.766	2519.996982	12233.13947	4401.156644
1081	LT05_1989_12_02	LT05_1991_03_11	N	1990	488.169918	8448.714599	371017.0998	3020571.843	3297.062944	24801.91028	6178.407865
1082	LT05_1989_12_02	LT05_1991_03_11	N	1990	383.374307	7724.132779	378913.5096	3031170.272	4934.634575	22009.78709	10277.5076
1083	LT05_1989_12_02	LT05_1991_03_11	Y	1990	554.862515	18584.4806	368195.1748	3027871.752	14695.90608	70877.49661	176094.9407
1084	LT05_1989_12_02	LT05_1991_03_11	N	1990	323.773907	6837.262471	368518.172	3028047.574	6214.395759	18709.54215	13748.94648
1085	LT05_1989_12_02	LT05_1991_03_11	Y	1990	540.571912	10349.30242	378974.8071	3032924.757	4034.069126	32498.36825	7969.812236
1086	LT05_1989_12_02	LT05_1991_03_11	Y	1990	417.668441	10942.59516	355031.1509	3030854.133	9248.954724	35003.24293	22709.57092
1087	LT05_1989_12_02	LT05_1991_03_11	Y	1990	381.48985	6742.318533	355126.7308	3030674.995	3631.275931	18364.28157	6979.025333
1088	LT05_1989_12_02	LT05_1991_03_11	N	1990	562.071033	11712.64546	355462.1521	3036441.968	4810.814721	38322.02558	9953.135412
1089	LT05_1989_12_02	LT05_1991_03_11	N	1990	272.658898	5311.165097	354519.8356	3040167.364	5311.165097	13364.50309	11276.89482
1090	LT05_1989_12_02	LT05_1991_03_11	N	1990	253.085382	4078.205363	362958.1033	3037900.253	3541.720424	9400.367445	6762.517722
1091	LT05_1989_12_02	LT05_1991_03_11	N	1990	998.277419	26855.52312	342832.7971	3039688.285	7774.118008	115737.1482	18239.02945
1092	LT05_1989_12_02	LT05_1991_03_11	N	1990	613.055187	15943.83305	342272.3334	3038582.639	7686.153355	57790.1108	17978.97031
1093	LT05_1989_12_02	LT05_1991_03_11	N	1990	281.290501	5447.972737	340702.69	3037756.017	5447.972737	13824.99303	11644.7046
1094	LT05_1989_12_02	LT05_1991_03_11	N	1990	568.07009	17510.11611	313755.0605	3038996.801	11716.42711	65472.81028	127938.4913
1095	LT05_1989_12_02	LT05_1991_03_11	Y	1990	1185.635444	65641.83172	312448.8914	3039631.02	35717.56695	380613.9319	615975.4921
1096	LT05_1989_12_02	LT05_1991_03_11	N	1990	890.404902	42409.67161	310087.7184	3039184.763	27792.15094	212707.7235	432444.3678
1097	LT05_1989_12_02	LT05_1991_03_11	N	1990	247.934775	3391.514323	313972.423	3039678.854	2326.136331	7353.334955	3978.263796
1098	LT05_1989_12_02	LT05_1991_03_11	N	1990	854.316612	22325.31291	308580.8307	3042003.941	7398.202791	90489.53213	17133.15344
1099	LT05_1989_12_02	LT05_1991_03_11	N	1990	373.178231	5533.025669	305270.7306	3044981.203	2464.428712	14113.22601	4279.035801
1100	LT05_1989_12_02	LT05_1991_03_11	N	1990	257.674113	4130.275964	301875.5501	3042628.307	3439.637645	9560.577387	6517.469675
1101	LT05_1989_12_02	LT05_1991_03_11	N	1990	273.783485	4850.375328	300362.0081	3044184.107	4341.956166	11842.75544	8744.983988
1102	LT05_1989_12_02	LT05_1991_03_11	Y	1990	233.944489	3976.480158	314018.7012	3049112.317	3976.480158	9089.341648	7826.498575
1103	LT05_1989_12_02	LT05_1991_03_11	Y	1990	462.598595	14819.20205	303610.1239	3049749.153	14819.20205	52425.02659	178181.6578
1104	LT05_1989_12_02	LT05_1991_03_11	N	1990	1719.812269	144729.059	298484.9535	3050113.311	83769.28775	1091089.166	2049036.055
1105	LT05_1989_12_02	LT05_1991_03_11	Y	1990	668.02393	18014.70911	297442.2178	3050027.577	8177.616721	67997.90023	19441.73237
1106	LT05_1989_12_02	LT05_1991_03_11	Y	1990	333.409278	7437.956355	308000.3429	3047023.466	7114.518509	20930.3374	16308.26043
1107	LT05_1989_12_02	LT05_1991_03_11	N	1990	705.437876	19381.65174	294469.7597	3047068.206	8431.450806	74955.67619	20206.38929
1108	LT05_1989_12_02	LT05_1991_03_11	N	1990	520.109048	15070.5956	289701.2547	3052406.476	10488.87323	53612.95123	109452.9974
1109	LT05_1989_12_02	LT05_1991_03_11	N	1990	260.659542	4926.924757	295715.5112	3052395.107	4926.924757	12092.36196	10257.24723
1110	LT05_1989_12_02	LT05_1991_03_11	N	1990	477.579388	15880.7708	297942.0586	3057551.076	15880.7708	57485.84791	196439.5473
1111	LT05_1989_12_02	LT05_1991_03_11	N	1990	184.627975	2337.873626	289674.2094	3060930.035	2337.873626	4479.913351	4003.613472
1112	LT05_1989_12_02	LT05_1991_03_11	N	1990	504.541448	12577.52668	287650.4714	3056724.595	7375.591203	42136.73386	17067.09513
1113	LT05_1989_12_02	LT05_1991_03_11	Y	1990	493.891953	16414.15963	287684.0499	3066974.373	15885.9225	60071.88298	196529.4051
1114	LT05_1989_12_02	LT05_1991_03_11	N	1990	563.390468	19189.80017	269461.2687	3068201.056	15214.12999	73969.01619	184913.425
1115	LT05_1989_12_02	LT05_1991_03_11	N	1990	458.849126	11330.1114	266799.6452	3073029.777	7489.965596	36664.00703	17401.77449
1116	LT05_1989_12_02	LT05_1991_03_11	N	1990	467.220625	9373.898504	262177.4365	3073261.105	4587.126812	28483.78958	9372.693647
1117	LT05_1989_12_02	LT05_1991_03_11	N	1990	254.510957	4467.311777	266164.4035	3071825.054	4467.311777	10613.57328	9064.803292
1118	LT05_1989_12_02	LT05_1991_03_11	N	1990	285.02692	4454.044495	377613.3739	3084270.413	3026.309236	10571.60828	5545.140935
1119	LT05_1989_12_02	LT05_1991_03_11	N	1990	450.19939	8384.90955	385525.2282	3079099.515	3920.289496	24552.73322	7687.187803
1120	LT05_1989_12_02	LT05_1991_03_11	N	1990	283.39995	5806.889593	375756.9897	3081763.874	5806.889593	15051.25916	12621.08768
1121	LT05_1989_12_02	LT05_1991_03_11	Y	1990	297.582377	6309.168265	346886.6335	3082272.639	6309.168265	16809.81178	14014.0868
1122	LT05_1989_12_02	LT05_1991_03_11	N	1990	273.049798	5534.843921	352366.3152	3083342.427	5534.843921	14119.40398	11879.52259
1123	LT05_1989_12_02	LT05_1991_03_11	Y	1990	1134.443139	37778.87928	354914.5355	3080191.464	11975.85294	182345.7988	131950.8221
1124	LT05_1989_12_02	LT05_1991_03_11	N	1990	534.082875	11632.14144	293616.0673	3081800.163	5344.888523	37971.58152	11367.33289
1125	LT05_1989_12_02	LT05_1991_03_11	N	1990	737.573148	17107.37603	268936.7323	3080642.528	5842.283177	63474.64649	12718.24672
1126	LT05_1989_12_02	LT05_1991_03_11	N	1990	286.788194	5572.40315	265893.5432	3079178.809	5471.41548	14247.17139	11707.97577
1127	LT05_1989_12_02	LT05_1991_03_11	N	1990	918.848785	29716.53577	380136.1019	3093615.071	11502.11128	132444.3924	124651.1721
1128	LT05_1989_12_02	LT05_1991_03_11	N	1990	420.731618	10198.27108	354651.1546	3087299.855	7475.202678	31868.18774	17358.49989
1129	LT05_1989_12_02	LT05_1991_03_11	N	1990	349.224562	7215.515495	356818.99	3089590.319	5519.090064	20100.74381	11836.86682
1130	LT05_1989_12_02	LT05_1991_03_11	N	1990	900.072612	24703.22607	346360.9798	3091798.895	8158.447386	103549.4728	19384.23591
1131	LT05_1989_12_02	LT05_1991_03_11	N	1990	256.958033	3726.487075	346279.1558	3092142.705	2645.38019	8336.256957	4679.290181
1132	LT05_1989_12_02	LT05_1991_03_11	N	1990	345.261705	6659.398582	346127.7171	3091995.214	4654.224302	18064.06272	9546.041203
1133	LT05_1989_12_02	LT05_1991_03_11	N	1990	947.150093	28952.15406	333664.9726	3094136.914	10172.68295	127926.0333	104829.6336
1134	LT05_1989_12_02	LT05_1991_03_11	N	1990	338.975699	6198.911297	333133.7212	3092382.175	4112.864235	16419.65932	8166.767647
1135	LT05_1989_12_02	LT05_1991_03_11	N	1990	2222.403631	119018.8114	335369.9629	3094880.805	30672.06978	840852.8316	496944.3392
1136	LT05_1989_12_02	LT05_1991_03_11	N	1990	272.111151	4503.820068	331597.6111	3095424.655	3607.631531	10729.26407	6921.725682
1137	LT05_1989_12_02	LT05_1991_03_11	N	1990	398.451555	11083.6918	317027.639	3086681.971	11083.6918	35605.71204	118305.5344
1138	LT05_1989_12_02	LT05_1991_03_11	N	1990	621.48833	23645.88029	313335.368	3094336.801	19150.77781	97688.24514	255789.58
1139	LT05_1989_12_02	LT05_1991_03_11	N	1990	311.322639	5781.892368	304321.4562	3089344.636	4482.973274	14965.01801	9104.92727
1140	LT05_1989_12_02	LT05_1991_03_11	N	1990	329.974107	7242.01631	367275.7464	3103235.661	6842.826723	20199.13874	15526.27432
1141	LT05_1989_12_02	LT05_1991_03_11	Y	1990	373.962492	7400.359023	329663.4508	3102320.605	4774.628068	20789.53214	9858.74669
1142	LT05_1989_12_02	LT05_1991_03_11	N	1990	255.422168	4531.820939	314724.0414	3099880.216	4531.820939	10818.20712	9230.308151
1143	LT05_1989_12_02	LT05_1991_03_11	N	1990	472.312787	9073.545936	318670.9928	3103641.167	4156.270263	27274.63958	8275.689167
1144	LT05_1989_12_02	LT05_1991_03_11	N	1990	450.937224	9188.844474	318696.1805	3103758.419	4793.409232	27737.25761	9907.71189
1145	LT05_1989_12_02	LT05_1991_03_11	Y	1990	365.119084	5558.925537	288870.7527	3106929.452	2624.087759	14201.29081	4631.809451
1146	LT05_1989_12_02	LT05_1991_03_11	N	1990	398.145256	8349.029354	277290.2188	3124110.922	5350.520883	24412.88672	11382.45212
1147	LT05_1989_12_02	LT05_1991_03_11	N	1990	996.652967	66161.36554	295085.3892	3118475.132	62695.29145	384631.7591	1361762.107
1148	LT05_1989_12_02	LT05_1991_03_11	N	1990	1179.905717	63951.74895	290589.277	3119076.325	34068.43894	367616.8687	576257.5787
1149	LT05_1989_12_02	LT05_1991_03_11	N	1990	661.75364	14242.86165	291261.4668	3118907.257	5047.255029	49726.91818	10574.39976
1150	LT05_1989_12_02	LT05_1991_03_11	N	1990	362.966326	7553.218391	290042.4852	3124455.204	5494.190656	21363.47417	11769.51325
1151	LT05_1989_12_02	LT05_1991_03_11	N	1990	246.631372	3526.550922	289920.124	3124500.827	2610.816502	7745.873714	4602.266385
1152	LT05_1989_12_02	LT05_1991_03_11	N	1990	3022.304517	101412.8059	294893.366	3116676.514	12194.11181	679384.4593	135354.2023
1153	LT05_1989_12_02	LT05_1991_03_11	Y	1990	2848.226264	135858.8386	309764.8019	3119301.087	24309.75723	1002935.675	358055.7699
1154	LT05_1989_12_02	LT05_1991_03_11	N	1990	446.375444	13652.64583	307179.9814	3117038.149	13652.64583	47001.18524	158728.796
1155	LT05_1989_12_02	LT05_1991_03_11	Y	1990	590.092316	24130.59227	309340.6353	3119704.996	24130.59227	100364.5985	354340.5492
1156	LT05_1989_12_02	LT05_1991_03_11	N	1990	418.355914	11970.78915	330337.9516	3123461.807	11970.78915	39451.13886	131872.1606
1157	LT05_1989_12_18	LT05_1991_04_28	N	1990	1221.812149	37382.90538	299812.6968	3130390.347	10023.88947	179804.4784	102674.1556
1158	LT05_1989_12_02	LT05_1991_03_11	N	1990	6041.557955	312604.5378	309185.1321	3115355.314	29362.92535	3043222.528	467301.3576
1159	LT05_1989_12_02	LT05_1991_03_11	N	1990	1981.164399	57223.75864	355097.5237	3089375.834	8943.769097	317023.706	21768.02211
1160	LT05_1989_11_10	LT05_1990_12_23	N	1990	162.369844	1636.53345	600400.3219	2964446.753	1357.785257	2785.787266	2016.660694
1161	LT05_1989_11_10	LT05_1990_12_23	Y	1990	519.573054	16979.61524	566497.7689	2967923.842	14421.68202	62844.01005	171479.5919
1162	LT05_1989_11_10	LT05_1990_12_23	N	1990	212.982591	3073.659338	566872.83	2966672.687	3018.660434	6449.96614	5527.459882
1163	LT05_1989_11_10	LT05_1990_12_23	Y	1990	210.053761	2489.925646	569134.1756	2962177.229	1767.251692	4872.145574	2812.48742
1164	LT05_1989_11_10	LT05_1990_12_23	Y	1990	514.82234	15016.4138	562031.7992	2968250.18	10723.48023	53356.36256	112920.662
1165	LT05_1989_11_10	LT05_1990_12_23	N	1990	182.517788	2164.191879	550986.4771	2964839.363	1952.11664	4042.164247	3188.733859
1166	LT05_1989_11_10	LT05_1990_12_23	N	1990	671.079274	18786.43253	563451.8537	2965064.372	8872.470214	71905.25492	21549.2531
1167	LT05_1989_11_10	LT05_1990_12_23	Y	1990	309.57133	4860.288911	539818.2406	2966215.403	2953.703651	11875.00766	5377.780261
1168	LT05_1989_11_10	LT05_1990_12_23	N	1990	175.55219	2023.133096	538439.0363	2966894.985	1862.237584	3695.086195	3004.583516
1169	LT05_1989_11_10	LT05_1990_12_23	N	1990	279.72758	5154.582973	540555.035	2964723.878	4777.369478	12842.26976	9865.8908
1170	LT05_1989_11_10	LT05_1990_12_23	N	1990	476.974021	13385.76174	560119.9704	2976634.311	10146.91238	45781.35014	104455.3801
1171	LT05_1989_11_10	LT05_1990_12_23	N	1990	338.917708	5942.550504	594495.2325	2996679.101	3712.99121	15521.43527	7177.803889
1172	LT05_1989_11_10	LT05_1990_12_23	N	1990	318.053455	5453.080033	595350.0223	2996488.493	3613.920887	13842.25907	6936.957681
1173	LT05_1989_11_10	LT05_1991_02_25	N	1990	301.067023	6044.019815	598147.2897	3019524.944	5740.395296	15875.45099	12438.97375
1174	LT05_1989_11_10	LT05_1991_02_25	Y	1990	348.681119	6606.198158	568677.2003	3029620.623	4429.504832	17872.09756	8968.095759
1175	LT05_1989_11_10	LT05_1991_02_25	N	1990	2676.852238	51588.69908	552266.1651	3033198.046	4111.616642	276135.7877	8163.641418
1176	LT05_1989_11_10	LT05_1991_02_25	N	1990	766.104821	19724.07854	549151.4607	3032945.618	7247.947308	76724.77706	16695.18995
1177	LT05_1989_11_09	LT05_1991_01_31/1991_03_20	Y	1990	1007.252168	23696.56161	503438.9944	2976116.56	5914.223596	97967.23822	12916.20554
1178	LT05_1989_11_09	LT05_1991_01_31/1991_03_20	N	1990	597.225491	22214.42439	465514.1411	2976471.455	18539.13447	89891.35066	244346.5046
1179	LT05_1989_11_09	LT05_1991_01_31/1991_03_20	N	1990	361.998384	7893.161442	464895.3643	2975524.404	6218.935204	22653.6566	13761.62224
1180	LT05_1989_11_09	LT05_1991_01_31/1991_03_20	N	1990	284.034652	4715.510917	465044.0911	2975621.669	3536.678004	11406.18211	6750.369534
1181	LT05_1989_11_09	LT05_1991_01_31/1991_03_20	N	1990	345.665197	6663.879689	467312.2044	2975288.343	4645.621036	18080.25539	9523.777702
1182	LT05_1989_11_09	LT05_1991_01_31/1991_03_20	Y	1990	322.157024	6516.557777	432178.4574	2994449.297	5517.658237	17549.80556	11832.99153
1183	LT05_1989_11_09	LT05_1991_01_31/1991_03_20	N	1990	462.152758	8314.797575	429105.5328	3005373.939	3615.233046	24279.65094	6940.136435
1184	LT05_1989_11_09	LT05_1991_01_31/1991_03_20	N	1990	254.678346	4092.11903	435861.8159	3022181.802	3494.925718	9443.110668	6649.954783
1185	LT05_1989_11_09	LT05_1991_01_31/1991_03_20	N	1990	324.952084	6309.380091	384382.0459	3024385.635	4905.005634	16810.56354	10199.69211
1186	LT05_1989_11_09	LT05_1991_01_31/1991_03_20	N	1990	252.409562	3552.732418	385532.1295	3024213.447	2476.171512	7822.566224	4304.783081
1187	LT05_1989_11_09	LT05_1991_01_31/1991_03_20	N	1990	559.815616	8721.455019	527617.1669	3054435.531	2611.821564	25874.05369	4604.502372
1188	LT05_1989_11_09	LT05_1991_01_31/1991_03_20	N	1990	398.154448	7796.765942	514013.7343	3049250.631	4543.891295	22285.89654	9261.344762
1189	LT05_1989_11_09	LT05_1991_01_31/1991_03_20	N	1990	2230.829293	41201.36821	532033.9439	3058072.29	3747.731927	204673.8232	7262.662629
1190	LT05_1989_11_09	LT05_1991_01_31/1991_03_20	N	1990	377.197502	8414.55462	532766.8629	3063097.036	6432.253555	24668.42774	14359.99546
1191	LT05_1989_11_09	LT05_1991_01_31/1991_03_20	N	1990	754.139439	14474.31939	536568.3889	3071389.004	3946.905545	50806.20286	7753.110921
1192	LT05_1989_11_09	LT05_1991_01_31/1991_03_20	Y	1990	635.718573	13650.89464	530214.7655	3071532.835	5044.816289	46993.15515	10567.95217
1193	LT05_1989_11_09	LT05_1991_01_31/1991_03_20	N	1990	499.508136	10838.39527	529027.1533	3068520.623	5380.044579	34559.97028	11461.77221
1194	LT05_1989_11_09	LT05_1991_01_31/1991_03_20	N	1990	540.510316	14702.09485	428299.3885	3068392.777	8839.812416	51873.92639	21449.20145
1195	LT05_1989_11_09	LT05_1991_01_31/1991_03_20	N	1990	3071.385692	69296.73194	427562.1534	3074732.988	5628.976267	409099.9137	12135.05992
1196	LT05_1989_12_02	LT05_1991_03_11	Y	1990	304.633923	6039.582234	373133.5899	3031452.038	5466.255039	15859.9272	11694.04181
1197	LT05_1989_12_02	LT05_1991_03_11	N	1990	468.875447	8952.186273	351297.6709	3081993.321	4106.317835	26789.80638	8150.36639
1198	LT05_1989_12_02	LT05_1991_03_11	N	1990	461.741761	8157.151064	268025.8985	3079884.255	3475.170433	23668.42118	6602.552286
1199	LT05_1989_12_02	LT05_1991_03_11	N	1990	788.241383	29540.13356	356151.2041	3090315.57	16456.21699	131398.192	206550.0515
1200	LT05_1989_12_02	LT05_1991_03_11	N	1990	1485.495876	26681.00217	312709.1669	3102420.037	3481.248494	114736.4076	6617.128997
1201	LT05_1989_12_02	LT05_1991_03_11	N	1990	2194.087583	31333.23251	332146.3948	3110615.393	2270.337494	142127.7655	3858.212217
1202	LT05_1989_12_02	LT05_1991_03_11	N	1990	1719.237639	37287.12364	290938.7098	3127374.169	5067.514116	179191.0985	10627.99273
1203	LT05_1990_12_23	LT05_1991_11_24	N	1991	404.313867	10031.22841	610734.5581	2962593.785	8157.446268	31174.8008	19381.23413
1204	LT05_1990_12_23	LT05_1991_11_24	N	1991	409.007724	11275.78251	612897.3949	2963350.205	10951.39075	36430.01848	116319.2726
1205	LT05_1990_12_23	LT05_1991_11_24	N	1991	245.345599	3854.591843	616223.2206	2965359.981	3383.248982	8720.135355	6382.920822
1206	LT05_1990_12_23	LT05_1991_11_24	N	1991	322.548614	5529.247875	615549.6792	2965629.634	3589.674475	14100.39216	6878.274353
1207	LT05_1990_12_23	LT05_1991_11_24	N	1991	228.581184	3439.745558	594940.8241	2965710.173	3183.988268	7492.953824	5912.211761
1208	LT05_1990_12_23	LT05_1991_11_24	N	1991	506.722118	19455.1596	569200.3652	2967951.15	19455.1596	75334.57643	261540.5695
1209	LT05_1990_12_23	LT05_1991_11_24	Y	1991	587.009227	19213.75063	561935.5275	2968287.93	13390.19942	74092.01115	154443.535
1210	LT05_1990_12_23	LT05_1991_11_24	N	1991	258.173045	4676.3079	568635.8815	2961992.791	4676.3079	11280.04747	9603.238399
1211	LT05_1990_12_23	LT05_1991_11_24	N	1991	496.334304	14371.95088	548253.458	2963318.893	10746.55876	50328.14745	113263.4741
1212	LT05_1990_12_23	LT05_1991_11_24	Y	1991	383.416465	4860.562045	551808.6677	2964443.149	1754.044201	11875.89656	2785.987432
1213	LT05_1990_12_23	LT05_1991_11_24	N	1991	444.572881	12732.09323	553304.5778	2961946.652	11301.02218	42827.87703	121589.4784
1214	LT05_1990_12_23	LT05_1991_11_24	N	1991	323.389493	6299.854756	556614.1208	2963823.639	4964.371724	16776.76708	10355.73046
1215	LT05_1990_12_23	LT05_1991_11_24	N	1991	496.64333	11864.93952	541853.7769	2961466.945	6712.672935	38987.16753	15154.5172
1216	LT05_1990_12_23	LT05_1991_11_24	N	1991	471.95476	10352.28045	613441.2987	2969692.184	5598.697238	32510.82501	12052.73956
1217	LT05_1990_12_23	LT05_1991_11_24	N	1991	209.344109	3325.502497	609340.6074	2970255.841	3325.502497	7163.31245	6245.739768
1218	LT05_1990_12_23	LT05_1991_11_24	N	1991	247.974854	4229.400126	613344.4451	2971183.865	4229.400126	9867.413474	8459.8724
1219	LT05_1990_12_23	LT05_1991_11_24	Y	1991	322.567652	6073.601486	613719.2303	2969030.646	4545.487656	15979.03183	9265.451119
1220	LT05_1990_12_23	LT05_1991_11_24	Y	1991	1087.315582	52955.87943	575788.9183	2971849.254	27317.67061	285926.0298	422071.0516
1221	LT05_1990_12_23	LT05_1991_11_24	N	1991	405.171122	6166.570654	577471.9233	2976101.134	2571.556601	16305.65406	4515.100928
1222	LT05_1990_12_23	LT05_1991_11_24	Y	1991	418.932855	6650.434	588238.0327	2974457.012	2801.639524	18031.67968	5030.76773
1223	LT05_1990_12_23	LT05_1991_11_24	Y	1991	266.557025	3499.138151	587487.6717	2974961.777	2042.879451	7665.776819	3376.963276
1224	LT05_1990_12_23	LT05_1991_11_24	N	1991	576.326355	16437.96746	572135.8965	2971029.442	9660.741946	60187.96935	23992.92673
1225	LT05_1990_12_23	LT05_1991_11_24	N	1991	359.453027	7021.744734	568248.2236	2972044.886	4709.186441	19384.95466	9688.525947
1226	LT05_1990_12_23	LT05_1991_11_24	N	1991	575.416847	18745.4889	552235.9203	2970911.836	13371.2778	71696.58993	154135.901
1227	LT05_1990_12_23	LT05_1991_11_24	N	1991	591.902768	23372.02487	531661.3036	2976061.775	22218.41978	96184.15291	315402.816
1228	LT05_1990_12_23	LT05_1991_11_24	Y	1991	295.76905	5436.840525	529884.2927	2970853.613	4520.442075	13787.3774	9201.069404
1229	LT05_1990_12_23	LT05_1991_11_24	Y	1991	320.783879	7281.598446	579984.4311	2978006.301	7281.598446	20346.32598	16793.07113
1230	LT05_1990_12_23	LT05_1991_11_24	N	1991	643.96941	20362.59128	544803.2419	2988500.694	11841.08255	80050.78863	129861.94
1231	LT05_1990_12_23	LT05_1991_11_24	N	1991	357.716678	7739.431673	596398.9714	2997638.45	6140.27554	22067.8733	13542.32024
1232	LT05_1990_12_23	LT05_1991_11_24 / 1992_04_16	N	1991	341.872543	7260.314339	599708.9238	2996636.796	6031.319531	20267.14735	13239.76784
1233	LT05_1990_12_23	LT05_1991_11_24	Y	1991	305.746872	3249.123629	541198.7487	3002339.274	1239.852116	6945.006029	1798.178489
1234	LT05_1990_12_23	LT05_1991_11_24	N	1991	938.997198	29169.17257	597559.9586	3011903.516	10533.09351	129204.8792	110104.1973
1235	LT05_1990_12_23	LT05_1991_11_24	Y	1991	331.25862	6276.478589	598775.126	3018391.206	4548.796995	16693.89897	9273.96501
1236	LT05_1990_12_23	LT05_1992_04_16	Y	1991	870.083195	21522.22502	567701.0378	3022000.377	6592.918802	86179.84476	14814.12796
1237	LT05_1990_12_23	LT05_1992_04_16	N	1991	532.630384	10320.20575	595377.1435	3024648.263	4147.454296	32376.723	8253.542471
1238	LT05_1990_12_23	LT05_1992_04_16	N	1991	688.891865	17769.14328	594321.982	3025222.642	7382.321795	66766.06234	17086.75258
1239	LT05_1990_12_23	LT05_1992_04_16	Y	1991	333.637747	6106.357802	568378.4674	3028816.839	4152.518482	16093.92431	8266.262767
1240	LT05_1990_12_23	LT05_1992_04_16	N	1991	609.260209	13095.8959	550519.3455	3023560.432	5082.402961	44465.59472	10667.41518
1241	LT05_1990_12_23	LT05_1992_04_16	Y	1991	696.33243	22468.85101	576190.2796	3037586.949	12105.02525	91265.30543	133962.0042
1242	LT05_1990_12_23	LT05_1992_04_16	N	1991	1136.595057	71406.94881	591473.1727	3046166.588	49112.98535	425777.1144	965132.2558
1243	LT05_1990_12_23	LT05_1992_04_16	N	1991	1345.255632	95717.0431	591131.8621	3046018.009	61711.28403	629039.2036	1331723.495
1244	LT05_1990_12_23	LT05_1992_04_16	N	1991	395.284979	5714.477077	591468.7499	3042332.722	2310.626468	14733.05097	3944.817687
1245	LT05_1990_12_23	LT05_1992_04_16	N	1991	609.276561	16853.61874	592864.1517	3044165.596	8844.435007	62223.62322	21463.35752
1246	LT05_1990_12_23	LT05_1992_04_16	N	1991	969.399337	28246.87486	592856.9819	3043850.021	9185.151245	123792.0004	22512.04383
1247	LT05_1990_12_23	LT05_1992_04_16	N	1991	777.287191	35753.59213	564086.8438	3054371.101	27357.80165	169442.2914	422945.5764
1248	LT05_1990_12_23	LT05_1992_04_16	N	1991	261.807103	4315.780993	591882.6401	3051621.243	3672.656491	10136.75893	7079.541814
1249	LT05_1990_12_23	LT05_1992_04_16	N	1991	302.535612	4086.447568	590671.3939	3051503.065	2099.388712	9425.681923	3495.273679
1250	LT05_1990_12_23	LT05_1992_04_16	N	1991	243.348566	3025.510764	590871.9791	3052073.781	1857.547305	6315.734597	2995.036585
1251	LT05_1991_01_31	LT05_1992_03_06 / 1992_01_02	Y	1991	1230.181009	54317.14499	502656.5916	2975787.534	21496.06416	295757.6568	301041.3266
1252	LT05_1991_01_31	LT05_1992_03_06 / 1992_01_02	N	1991	311.132226	6653.2379	505568.5759	2974240.096	6653.2379	18041.80674	14985.37836
1253	LT05_1991_01_31	LT05_1992_03_06 / 1992_01_02	N	1991	490.604148	10678.7878	507138.6106	2974522.327	5442.809591	33883.73265	11630.77902
1254	LT05_1991_01_31	LT05_1992_03_06 / 1992_01_02	N	1991	376.756705	8305.209609	503451.2242	2973573.279	6239.190562	24242.36558	13818.21202
1255	LT05_1991_01_31	LT05_1992_03_06 / 1992_01_02	N	1991	246.840488	4100.032475	500399.6176	2971930.693	3968.081322	9467.442565	7805.642772
1256	LT05_1991_01_31	LT05_1992_03_06 / 1992_01_02	N	1991	230.252115	3237.572635	500428.2963	2972069.364	2610.974003	6912.13802	4602.616766
1257	LT05_1991_01_31	LT05_1992_03_06 / 1992_01_02	N	1991	290.449952	6109.509863	506621.3502	2971897.368	6109.509863	16104.99095	13456.74551
1258	LT05_1991_01_31	LT05_1992_03_06 / 1992_01_02	N	1991	441.893878	13695.84597	500433.4833	2971248.455	13695.84597	47199.38781	159437.4343
1259	LT05_1991_01_31	LT05_1992_03_06 / 1992_01_02	N	1991	291.691195	5695.575773	482299.6994	2972873.787	5452.89412	14668.17655	11657.98134
1260	LT05_1991_01_31	LT05_1992_03_06 / 1992_01_02	N	1991	557.196699	15987.30316	492029.2845	2983177.064	9923.932524	58000.07836	24820.75336
1261	LT05_1991_01_31	LT05_1992_03_06 / 1992_01_02	N	1991	345.119158	8119.880414	486194.2174	2979486.479	8079.738741	23524.48429	19148.52893
1262	LT05_1991_01_31	LT05_1992_03_06 / 1992_01_02	Y	1991	1181.329689	42151.53817	534696.5319	3011376.478	13778.53685	210984.9538	160796.4195
1263	LT05_1991_01_31	LT05_1992_03_06 / 1992_01_02	N	1991	495.219361	11619.22309	473041.3236	3012927.348	6443.297317	37915.42116	14391.11729
1264	LT05_1991_01_31	LT05_1992_03_06 / 1992_01_02	N	1991	341.091833	7589.373057	384564.6914	3018277.418	6899.982675	21499.7921	15690.11679
1265	LT05_1991_01_31	LT05_1992_03_06 / 1992_01_02	N	1991	303.083566	5757.740421	383357.5237	3019132.658	4859.973559	14881.81058	10081.65868
1266	LT05_1991_01_31	LT05_1992_03_06 / 1992_01_02	N	1991	367.472311	8150.285237	383283.4788	3015796.331	6443.539054	23641.88935	14391.79867
1267	LT05_1991_01_31	LT05_1992_03_06 / 1992_01_02	N	1991	512.066289	12357.62903	386024.2027	3020213.271	6805.422896	41158.31863	15419.24676
1268	LT05_1991_01_31	LT05_1992_03_06 / 1992_01_02	N	1991	498.357508	13838.23052	474606.4679	3024244.331	9633.080384	47854.11698	23906.26133
1269	LT05_1991_01_31	LT05_1992_03_06 / 1992_01_02	N	1991	816.940337	31544.07876	485416.5257	3026175.766	17437.30364	143403.1113	224122.7049
1270	LT05_1991_01_31	LT05_1992_03_06 / 1992_01_02	N	1991	298.579743	5484.860213	485381.3561	3026962.86	4480.394247	13949.81765	9098.317401
1271	LT05_1991_01_31	LT05_1992_03_06 / 1992_01_02	N	1991	349.075007	8565.938631	429619.1125	3029769.69	8565.938631	25261.3319	20613.987
1272	LT05_1991_01_31	LT05_1992_03_06 / 1992_01_02	Y	1991	135.134464	1126.509844	416549.2286	3031382.766	924.4779696	1693.990647	1241.542145
1273	LT05_1991_01_31	LT05_1992_03_06 / 1992_01_02	Y	1991	341.294602	8305.173015	513577.9707	3040250.631	8305.173015	24242.2233	19825.2211
1274	LT05_1991_01_31	LT05_1992_03_06 / 1992_01_02	N	1991	546.744662	9243.956699	468489.7526	3034379.234	3099.700702	27959.0703	5715.385638
1275	LT05_1991_01_31	LT05_1992_03_06 / 1992_01_02	Y	1991	316.781642	7072.147541	466907.8255	3033380.608	7072.147541	19570.51923	16185.78459
1276	LT05_1991_01_31	LT05_1992_03_06 / 1992_01_02	N	1991	387.43854	9539.001166	475669.9302	3038612.357	8254.804039	29153.98093	19673.60472
1277	LT05_1991_01_31	LT05_1992_03_06 / 1992_01_02	N	1991	1140.733317	73697.22227	461307.3847	3033897.904	52596.94459	444063.3089	1063051.557
1278	LT05_1991_01_31	LT05_1992_03_06 / 1992_01_02	N	1991	304.875289	6626.158041	462198.8311	3033010.702	6626.158041	17944.05965	14908.44608
1279	LT05_1991_01_31	LT05_1992_03_06 / 1992_01_02	N	1991	530.995764	16785.36226	427573.9684	3037605.564	12970.07601	61888.18085	147655.271
1280	LT05_1991_01_31	LT05_1992_03_06 / 1992_01_02	N	1991	286.687077	5592.531113	393876.0263	3046063.54	5542.202661	14315.75973	11899.45831
1281	LT05_1991_01_31	LT05_1992_03_06 / 1992_01_02	N	1991	455.132115	13682.40671	389706.4692	3047790.816	12748.96476	47137.70612	144118.4685
1282	LT05_1991_01_31	LT05_1992_03_06 / 1992_01_02	Y	1991	467.853776	11147.53359	414351.1531	3041355.662	6813.967972	35879.15015	15443.68415
1283	LT05_1991_01_31	LT05_1992_03_06 / 1992_01_02	N	1991	1037.502967	25928.62102	418694.1523	3048504.348	6679.331715	110447.067	15059.58699
1284	LT05_1991_01_31	LT05_1992_03_06 / 1992_01_02	Y	1991	424.744391	8411.057269	430703.0791	3049204.003	4567.35524	24654.77173	9321.7396
1285	LT05_1991_01_31	LT05_1992_03_06 / 1992_01_02	Y	1991	480.85602	11039.73557	467356.9986	3049565.8	6184.331703	35417.74851	13665.0581
1286	LT05_1991_01_31	LT05_1992_03_06 / 1992_01_02	N	1991	361.630714	9608.831183	469656.7949	3042499.083	9608.831183	29438.60256	23830.34067
1287	LT05_1991_01_31	LT05_1992_03_06 / 1992_01_02	N	1991	416.019985	7667.257009	484518.962	3043795.193	3900.554415	21794.17873	7638.383202
1288	LT05_1991_01_31	LT05_1992_03_06 / 1992_01_02	Y	1991	231.969204	3281.465357	482039.2256	3042669.617	2640.07404	7037.239653	4667.448414
1289	LT05_1991_01_31	LT05_1992_03_06 / 1992_01_02	N	1991	450.581435	13009.09689	512472.6472	3041263.765	11432.01263	44073.46559	123581.3686
1290	LT05_1991_01_31	LT05_1992_03_06 / 1992_01_02	N	1991	349.63135	9088.664096	519236.2981	3048381.859	9088.664096	27335.18833	22214.0153
1291	LT05_1991_01_31	LT05_1992_03_06 / 1992_01_02	N	1991	321.844636	7604.919206	519301.16	3048483.353	7604.919206	21558.47384	17739.50066
1292	LT05_1991_01_31	LT05_1992_03_06 / 1992_01_02	N	1991	1257.622926	33489.22797	519437.1736	3048544.396	7565.677618	155300.7814	17624.06003
1293	LT05_1991_01_31	LT05_1992_03_06 / 1992_01_02	Y	1991	524.866692	12050.87603	518646.5931	3048776.783	6034.301294	39803.09107	13248.02877
1294	LT05_1991_01_31	LT05_1992_03_06 / 1992_01_02	Y	1991	333.20642	6576.715414	518762.7358	3048428.954	5040.412817	17765.9344	10556.31223
1295	LT05_1991_01_31	LT05_1992_03_06 / 1992_01_02	N	1991	826.647892	24291.05426	518910.7509	3049451.175	9508.15403	101254.5521	23515.67315
1296	LT05_1991_01_31	LT05_1992_03_06 / 1992_01_02	N	1991	1542.617467	61397.53826	521081.2948	3049331.903	16982.06573	348190.6274	215916.8967
1297	LT05_1991_01_31	LT05_1992_03_06 / 1992_01_02	Y	1991	453.665555	14129.94336	402844.5822	3057721.604	14129.94336	49202.48537	166608.822
1298	LT05_1991_01_31	LT05_1992_03_06 / 1992_01_02	N	1991	299.356533	6221.035151	408670.7239	3053035.094	6221.035151	16497.76286	13767.48687
1299	LT05_1991_01_31	LT05_1992_03_06 / 1992_01_02	N	1991	417.312768	11114.5651	417241.9222	3058754.863	9695.015236	35737.87909	24100.39729
1300	LT05_1991_01_31	LT05_1992_03_06 / 1992_01_02	N	1991	716.052415	24942.36282	512259.814	3054090.212	14323.69647	104886.809	169839.1096
1301	LT05_1991_01_31	LT05_1992_03_06 / 1992_01_02	N	1991	480.068289	12802.97018	533467.2941	3052471.192	8872.378485	43145.73757	21548.97195
1302	LT05_1991_01_31	LT05_1992_03_06 / 1992_01_02	N	1991	581.086722	13338.50801	533406.7396	3052655.075	5900.489578	45566.20527	12878.36459
1303	LT05_1991_01_31	LT05_1992_03_06 / 1992_01_02	Y	1991	266.326577	3263.969343	533414.5827	3052915.792	1742.698796	6987.306056	2763.265292
1304	LT05_1991_01_31	LT05_1992_03_06 / 1992_01_02	N	1991	170.643857	2161.393443	533245.8978	3052683.339	2161.393443	4035.203681	3626.052544
1305	LT05_1991_01_31	LT05_1992_03_06 / 1992_01_02	N	1991	583.270931	11849.82009	533548.1018	3053434.102	4532.759202	38921.00626	9232.719939
1306	LT05_1991_01_31	LT05_1992_03_06 / 1992_01_02	N	1991	668.685644	23358.35793	534256.9039	3055049.784	14795.94777	96109.24278	177787.5451
1307	LT05_1991_01_31	LT05_1992_03_06 / 1992_01_02	N	1991	1750.500957	43478.98564	534333.5522	3058065.035	6619.129091	219881.2339	14888.4907
1308	LT05_1991_01_31	LT05_1992_03_06 / 1992_01_02	Y	1991	287.982747	4841.553432	533393.797	3060501.687	3624.052144	11814.07325	6961.508864
1309	LT05_1991_01_31	LT05_1992_03_06 / 1992_01_02	N	1991	315.501761	3988.165403	535399.1578	3062757.334	1794.156473	9124.93651	2866.630512
1310	LT05_1991_01_31	LT05_1992_03_06 / 1992_01_02	N	1991	390.306957	9513.631317	431897.9732	3063394.449	7977.842325	29050.74635	18844.27512
1311	LT05_1991_01_31	LT05_1992_03_06 / 1992_01_02	N	1991	344.776113	7311.981531	405132.0561	3076455.538	5970.902477	20459.48673	13072.61443
1312	LT05_1991_01_31	LT05_1992_03_06 / 1992_01_02	Y	1991	674.23888	19478.79427	414192.6117	3074469.97	9506.484333	75456.50369	23510.46183
1313	LT05_1991_01_31	LT05_1992_03_06 / 1992_01_02	N	1991	1005.064079	61058.5874	539894.7912	3068667.525	48391.38569	345632.581	945198.3661
1314	LT05_1991_01_31	LT05_1992_03_06 / 1992_01_02	N	1991	461.545771	11293.70996	541175.2852	3071164.604	7306.130895	36507.18878	16864.50352
1315	LT05_1991_01_31	LT05_1992_03_06 / 1992_01_02	N	1991	403.181692	10379.72143	421844.7875	3081571.662	9062.333526	32625.6633	22132.8292
1316	LT05_1991_03_11	LT05_1992_03_13	N	1991	335.472191	7189.473748	337057.1182	3034667.282	6282.352768	20004.17016	13938.95985
1317	LT05_1991_03_11	LT05_1992_03_13	N	1991	503.079583	10841.96645	325896.8947	3033747.695	5289.843016	34575.139	11219.79168
1318	LT05_1991_03_11	LT05_1992_03_13	Y	1991	484.478883	17255.26699	336742.7172	3039328.574	17255.26699	64206.60141	220830.7634
1319	LT05_1991_03_11	LT05_1992_03_13	N	1991	169.521238	1486.268141	327737.0057	3035157.716	928.2348482	2450.37994	1247.912775
1320	LT05_1991_03_11	LT05_1992_03_13	N	1991	615.338006	17999.93481	309233.5305	3042255.273	10025.86871	67923.62907	102702.7419
1321	LT05_1991_03_11	LT05_1992_03_13	Y	1991	517.734254	16864.98728	312355.1649	3039393.484	14332.50239	62279.5371	169986.3513
1322	LT05_1991_03_11	LT05_1992_03_13	N	1991	388.557958	9711.391903	383233.0973	3048672.527	8595.788605	29857.8775	20704.68305
1323	LT05_1991_03_11	LT05_1992_03_13	Y	1991	286.408588	5696.834476	306291.9945	3044427.377	5696.834476	14672.49454	12319.9687
1324	LT05_1991_03_11	LT05_1992_03_13	Y	1991	902.026421	18244.74912	385537.5134	3078033.929	4368.029449	69156.92543	8811.307829
1325	LT05_1991_03_11	LT05_1992_03_13	N	1991	211.210588	3126.580317	391528.5955	3077928.459	3126.580317	6598.30966	5778.003784
1326	LT05_1991_03_11	LT05_1992_03_13	N	1991	287.976097	5569.253709	373966.7471	3076027.841	5367.521674	14236.44674	11428.11348
1327	LT05_1991_03_11	LT05_1992_03_13	N	1991	190.408693	2331.467964	265203.1231	3077425.314	2062.620505	4463.570827	3418.197841
1328	LT05_1991_03_11	LT05_1992_03_13	N	1991	262.479267	4472.736818	264185.719	3071635.628	4029.05639	10630.74485	7957.316316
1329	LT05_1991_03_11	LT05_1992_03_13	N	1991	499.904186	14423.57493	259685.7886	3077105.788	10602.40739	50569.08819	111127.1887
1330	LT05_1991_03_11	LT05_1992_03_13	N	1991	316.496774	7139.352184	377109.6841	3084072.859	7139.352184	19818.62544	16380.13261
1331	LT05_1991_03_11	LT05_1992_03_13	N	1991	271.480058	4730.070109	377155.2933	3084179.72	4169.034951	11453.1148	8307.777305
1332	LT05_1991_03_11	LT05_1992_03_13	Y	1991	399.597651	7561.060023	366823.6039	3086275.145	4189.790715	21393.02198	8360.008527
1333	LT05_1991_03_11	LT05_1992_03_13	N	1991	534.992749	12624.46034	367945.1928	3084207.713	6387.344421	42346.30092	14233.5838
1334	LT05_1991_03_11	LT05_1992_03_13	Y	1991	247.192993	4080.463784	241468.7182	3086715.215	3887.146591	9407.302098	7605.262696
1335	LT05_1991_03_11	LT05_1992_03_13	N	1991	366.798786	8104.293034	308514.2343	3094324.158	6385.816486	23464.35177	14229.28701
1336	LT05_1991_03_11	LT05_1992_03_13	N	1991	373.960352	8969.551918	333696.8925	3096020.527	7896.405235	26859.0493	18601.84143
1337	LT05_1991_03_11	LT05_1992_03_13	Y	1991	548.84265	18750.04473	337372.751	3097028.103	15631.88617	71719.80078	192112.6891
1338	LT05_1991_03_11	LT05_1992_03_13	Y	1991	439.434224	12478.60646	337329.1965	3097305.057	11142.12035	41695.88822	119185.84
1339	LT05_1991_03_11	LT05_1992_03_13	N	1991	2057.821139	129470.0436	353584.3134	3095975.008	42881.9885	940609.801	797090.4973
1340	LT05_1991_03_11	LT05_1992_03_13	N	1991	319.082278	6697.041041	354458.2777	3096647.702	6188.715317	18200.1976	13677.28315
1341	LT05_1991_03_11	LT05_1992_03_13	N	1991	502.411698	9075.227747	355498.1006	3097093.408	3598.507494	27281.37363	6899.640826
1342	LT05_1991_03_11	LT05_1992_03_13	Y	1991	390.059973	10523.58044	356778.7281	3096815.344	10523.58044	33229.34766	109964.0105
1343	LT05_1991_03_11	LT05_1992_03_13	N	1991	1497.805084	46373.86275	360490.0093	3094641.35	10225.99204	239594.0334	105605.0497
1344	LT05_1991_03_11	LT05_1992_03_13	N	1991	960.72214	44503.88998	364473.5236	3094325.462	25257.47424	226812.0378	377893.8163
1345	LT05_1991_03_11	LT05_1992_03_13	N	1991	547.940616	17822.0549	364138.8551	3095354.093	13705.74008	67031.00939	159599.8626
1346	LT05_1991_03_11	LT05_1992_03_13	N	1991	809.524611	23863.69812	378957.796	3091934.991	9601.443266	98888.70243	23807.22017
1347	LT05_1991_03_11	LT05_1992_03_13	Y	1991	347.950503	8593.72603	291074.0012	3100526.876	8593.72603	25370.54306	20698.41348
1348	LT05_1991_03_11	LT05_1992_03_13	N	1991	355.720251	7220.978215	319319.1731	3101417.237	5214.505331	20121.01655	11018.51208
1349	LT05_1991_03_11	LT05_1992_03_13	N	1991	715.585515	11177.1145	322766.8801	3104094.11	2603.830266	36006.02348	4586.730153
1350	LT05_1991_03_11	LT05_1992_03_13	N	1991	679.624652	25975.2142	340270.0188	3099485.54	18338.53904	110711.5092	240626.9549
1351	LT05_1991_03_11	LT05_1992_03_13	N	1991	152.148984	1526.591713	254668.3435	3110751.429	1417.866425	2539.328597	2129.922356
1352	LT05_1991_03_11	LT05_1992_03_13	N	1991	298.771921	4564.969022	254773.04	3110711.474	2806.462859	10923.736	5041.700413
1353	LT05_1991_03_11	LT05_1992_03_13	N	1991	529.044124	8223.021224	255327.8009	3110919.363	2609.030736	23923.3415	4598.294099
1354	LT05_1991_03_11	LT05_1992_03_13	N	1991	633.859766	15150.60887	255974.4516	3111018.922	6346.430345	53992.43016	14118.62007
1355	LT05_1991_03_11	LT05_1992_03_13	N	1991	276.848692	4907.322686	283333.2961	3109416.586	4306.101301	12028.32154	8653.948651
1356	LT05_1991_03_11	LT05_1992_03_13	N	1991	463.315407	11619.89337	296777.6269	3120584.968	7747.922524	37918.33455	18161.50396
1357	LT05_1991_03_11	LT05_1992_03_13	N	1991	415.424651	8708.43826	258928.0024	3131505.759	5255.720541	25822.62862	11128.533
1358	LT05_1991_03_11	LT05_1992_03_13	Y	1991	617.794162	14435.51321	259029.7362	3128401.064	6067.980864	50624.84753	13341.41162
1359	LT05_1991_02_25/1991_02_09	LT05_1992_04_16	N	1991	1069.252132	49909.36734	566645.4465	3043457.393	24926.96376	264227.8008	370940.1379
1360	LT05_1991_02_25/1991_02_09	LT05_1992_04_16	N	1991	1607.86573	46829.72941	571703.8901	3034823.672	9053.105598	242736.3603	22104.39098
1361	LT05_1991_02_25/1991_02_09	LT05_1992_04_16	N	1991	453.75302	12984.98442	593324.0733	3033811.756	11082.50833	43964.68729	118287.7235
1362	LT05_1991_02_25/1991_02_09	LT05_1992_04_16	N	1991	1163.844196	95703.60333	576259.0433	3018002.973	95703.60333	628921.5583	2472343.945
1363	LT05_1991_03_20	LT05_1992_04_16	N	1991	2241.269829	149317.6543	546375.8919	3076312.463	47974.51909	1137407.437	933737.9027
1364	LT05_1991_03_20	LT05_1992_01_02	N	1991	523.050133	13917.61679	546036.5119	3076846.181	8494.160891	48220.13396	20396.23698
1365	LT05_1991_03_20	LT05_1992_01_02/1992_03_06	N	1991	419.61058	11561.26649	532268.4302	3038749.693	10646.67526	37663.71964	111781.9678
1366	LT05_1991_03_20	LT05_1992_01_02/1992_03_06	N	1991	785.814224	19073.63855	476168.6864	3047310.105	6387.888911	73373.20442	14235.11506
1367	LT05_1991_03_20	LT05_1992_01_02/1992_03_06	N	1991	338.124793	5964.917208	471164.2567	3046305.126	3771.623804	15599.29918	7321.141495
1368	LT05_1991_03_11	LT05_1992_03_13	N	1991	1844.617045	175350.6527	312244.5503	3120512.396	108965.1602	1408914.501	2968763.508
1369	LT05_1990_12_23	LT05_1992_04_16	N	1991	313.033259	5759.981001	613933.3233	2967395.776	4359.557639	14889.52488	8789.746277
1370	LT05_1990_12_23	LT05_1992_04_16	N	1991	600.512324	14940.80126	596216.2977	3013705.182	6997.954121	52998.79798	15971.78725
1371	LT05_1990_12_23	LT05_1992_04_16	N	1991	309.046168	6566.433951	598893.8671	3018329.898	6566.433951	17728.94942	14739.06487
1372	LT05_1990_12_23	LT05_1992_04_16	N	1991	812.938991	22970.05677	588276.9352	3042704.679	8765.36878	93987.01902	21221.49537
1373	LT05_1990_12_23	LT05_1992_04_16	N	1991	483.270981	7851.578785	589442.779	3045808.498	2886.345321	22494.82995	5223.475238
1374	LT05_1990_12_23	LT05_1992_04_16	N	1991	390.629509	6766.81798	591079.3065	3052479.146	3446.891488	18453.21946	6534.820244
1375	LT05_1991_01_31	LT05_1992_03_06 / 1992_01_02	Y	1991	263.536874	3108.862873	526682.2846	2983576.884	1602.40214	6548.552091	2485.545133
1376	LT05_1991_01_31	LT05_1992_03_06 / 1992_01_02	N	1991	209.68262	2469.448662	386428.0496	3018581.143	1740.088251	4818.847722	2758.042465
1377	LT05_1991_01_31	LT05_1992_03_06 / 1992_01_02	Y	1991	260.323618	4115.852407	416128.5604	3030848.001	3288.416483	9516.1317	6157.967072
1378	LT05_1991_01_31	LT05_1992_03_06 / 1992_01_02	Y	1991	204.175619	2007.00007	513278.7328	3038775.174	1136.735276	3655.890003	1611.54369
1379	LT05_1991_01_31	LT05_1992_03_06 / 1992_01_02	Y	1991	201.448993	2562.378868	513257.2823	3038914.724	2191.621539	5061.892692	3690.167985
1380	LT05_1991_01_31	LT05_1992_03_06 / 1992_01_02	N	1991	243.760854	2828.629345	468568.1335	3033599.597	1578.420641	5774.29927	2438.692893
1381	LT05_1991_01_31	LT05_1992_03_06 / 1992_01_02	N	1991	228.312992	1955.336271	468029.1726	3033779.313	814.0861334	3531.075308	1057.464973
1382	LT05_1991_01_31	LT05_1992_03_06 / 1992_01_02	N	1991	301.1737	4703.884857	486640.6172	3044009.615	2948.959047	11368.73913	5366.880827
1383	LT05_1991_01_31	LT05_1992_03_06 / 1992_01_02	N	1991	787.447396	13718.65836	519870.0626	3049259.788	3239.938114	47304.13501	6043.622565
1384	LT05_1991_01_31	LT05_1992_03_06 / 1992_01_02	N	1991	1414.647071	29582.97662	516065.9592	3048188.87	4686.215848	131652.094	9628.923314
1385	LT05_1991_01_31	LT05_1992_03_06 / 1992_01_02	N	1991	2403.787935	43121.31655	515984.9211	3048432.693	3555.410375	217475.2106	6795.522365
1386	LT05_1991_01_31	LT05_1992_03_06 / 1992_01_02	N	1991	588.763658	18205.67775	516054.5353	3050409.884	11620.22688	68959.72579	126459.8308
1387	LT05_1991_01_31	LT05_1992_03_06 / 1992_01_02	N	1991	689.965177	9852.280157	534782.0463	3056036.649	2175.160407	30436.23683	3655.22409
1388	LE07_1992_04_16	LE07_1993_04_03	N	1992	403.751865	9555.841871	574707.7491	2967441.135	7200.329859	29222.55922	16556.88832
1389	LE07_1992_04_16	LE07_1993_04_03	Y	1992	750.374692	27414.6814	550588.1195	2965278.251	15761.86221	118957.9925	194368.8264
1390	LE07_1992_04_16	LE07_1993_04_03	Y	1992	851.822323	36434.35343	528896.0842	2969686.287	21840.39251	173753.1717	307862.8031
1391	LE07_1992_04_16	LE07_1993_04_03	N	1992	251.124253	3946.509808	531628.354	2973406.26	3321.691495	8998.206682	6236.708269
1392	LE07_1992_04_16	LE07_1993_04_03	N	1992	286.855491	5486.125292	547571.1057	3000406.533	5209.053632	13954.10355	11003.97619
1393	LE07_1992_04_16	LE07_1993_04_03	N	1992	255.550547	4561.502127	536238.6089	2999109.484	4561.502127	10912.68699	9306.666398
1394	LE07_1992_04_16	LE07_1993_04_03	N	1992	660.434074	29895.33583	594545.4747	3034097.75	29895.33583	133506.9202	479292.7343
1395	LE07_1992_04_16	LE07_1993_04_03	N	1992	506.106898	9153.244171	593998.9583	3033687.794	3604.320152	27594.2099	6913.70875
1396	LE07_1992_04_16	LE07_1993_04_03	N	1992	463.514796	12502.54746	593371.995	3032989.944	9311.086449	41802.47713	22902.26592
1397	LE07_1992_04_16	LE07_1993_04_03	Y	1992	508.695738	8529.498435	593554.0573	3033258.825	3067.57537	25118.29136	5640.73368
1398	LE07_1992_04_16	LE07_1993_04_03	N	1992	254.379634	4918.734368	593121.1859	3032742.088	4918.734368	12065.59346	10235.73308
1399	LE07_1992_04_16	LE07_1993_04_03	N	1992	1026.984098	18074.0718	587307.9129	3034793.574	3307.996814	68296.52332	6204.276355
1400	LE07_1992_04_16	LE07_1993_04_03	N	1992	482.58564	12284.06027	587676.6891	3041976.997	7888.918079	40832.26416	18579.58534
1401	LE07_1992_04_16	LE07_1993_04_03	N	1992	909.395751	32400.3639	576279.9617	3037392.763	14193.63091	148611.5113	167668.6417
1402	LE07_1992_04_16	LE07_1993_04_03	Y	1992	1060.637654	28225.86647	581462.2146	3044407.953	7583.85998	123669.3791	17677.52932
1403	LE07_1992_04_16	LE07_1993_04_03	N	1992	1415.574217	33352.19674	579763.3978	3046921.435	5931.81316	154454.9244	12964.70319
1404	LE07_1992_04_16	LE07_1993_04_03	N	1992	296.580188	6037.758188	578458.1105	3054802.499	6037.758188	15853.54732	13257.60737
1405	LE07_1992_04_16	LE07_1993_04_03	N	1992	228.637211	3330.540428	577554.7749	3053962.836	2895.924841	7177.770916	5245.363081
1406	LE07_1992_03_06	LE07_1993_04_10	N	1992	312.500958	5275.542958	510794.1893	2976109.632	3507.147219	13245.24092	6679.31528
1407	LE07_1992_03_06	LE07_1993_04_10	N	1992	449.81514	9903.132693	509845.6434	2971302.188	5733.905376	30645.6686	12421.22871
1408	LE07_1992_03_06	LE07_1993_04_10	N	1992	754.393986	20557.9504	508101.1036	2972535.014	8195.581724	81075.40223	19495.64863
1409	LE07_1992_03_06	LE07_1993_04_10	Y	1992	488.145627	14505.75647	503411.1464	2973176.192	11635.43951	50953.23808	126693.3261
1410	LE07_1992_03_06	LE07_1993_04_10	N	1992	412.00227	7782.275097	487950.7328	2986665.348	4135.365712	22230.74222	8223.194644
1411	LE07_1992_03_06	LE07_1993_04_10	Y	1992	536.329168	19547.53188	471132.0346	2982130.65	19317.57432	75811.38852	258936.4291
1412	LE07_1992_03_06	LE07_1993_04_10	N	1992	353.547236	8254.9486	440270.3321	2999843.253	7689.374047	24047.14629	17988.47829
1413	LE07_1992_03_06	LE07_1993_04_10	N	1992	673.336527	24969.79933	411389.6569	3005596.59	17080.77683	105040.5167	217688.6279
1414	LE07_1992_03_06	LE07_1993_04_10	N	1992	444.915177	12126.48061	415231.5619	3007402.726	9832.542201	40136.05865	24532.63874
1415	LE07_1992_03_06	LE07_1993_04_10	N	1992	277.290578	4522.295618	443294.9986	3014269.735	3425.963256	10787.92999	6484.787786
1416	LE07_1992_03_06	LE07_1993_04_10	N	1992	260.968867	4565.615665	397387.8044	3012882.266	4384.231404	10925.79717	8852.573828
1417	LE07_1992_03_06	LE07_1993_04_10	N	1992	443.606984	10926.32153	532612.6661	3018447.991	7565.893433	34933.92121	17624.69449
1418	LE07_1992_03_06	LE07_1993_04_10	N	1992	144.094322	1327.28843	532600.2935	3018535.456	1161.246448	2107.607771	1655.520607
1419	LE07_1992_03_06	LE07_1993_04_10	N	1992	378.828425	5110.89873	532718.688	3018598.011	2004.767683	12697.50438	3297.65209
1420	LE07_1992_03_06	LE07_1993_04_10	N	1992	490.339592	10639.82839	446054.3238	3025886.791	5405.415582	33719.17328	11530.02664
1421	LE07_1992_03_06	LE07_1993_04_10	N	1992	465.919665	9686.01038	454074.3722	3025821.522	4972.225594	29753.97864	10376.41041
1422	LE07_1992_03_06	LE07_1993_04_10	N	1992	896.11023	51687.91298	442168.4306	3025692.775	45809.03041	276843.3806	874865.0163
1423	LE07_1992_03_06	LE07_1993_04_10	N	1992	323.795615	5796.381468	442350.0847	3025171.864	3987.879143	15014.99078	7854.822744
1424	LE07_1992_03_06	LE07_1993_04_10	N	1992	991.158389	36926.56212	420505.5441	3025278.819	15410.72643	176886.783	188291.4442
1425	LE07_1992_03_06	LE07_1993_04_10	N	1992	397.314363	8325.058141	426386.443	3025303.467	5345.106151	24319.56769	11367.917
1426	LE07_1992_03_06	LE07_1993_04_10	N	1992	367.521955	8115.884537	419910.7829	3025006.99	6368.159973	23509.06546	14179.65366
1427	LE07_1992_03_06	LE07_1993_04_10	Y	1992	375.568699	9173.67102	383374.9653	3019126.074	8292.296485	27676.26571	19786.43829
1428	LE07_1992_03_06	LE07_1993_04_10	Y	1992	443.308314	7052.056476	386017.5467	3020224.124	2790.163509	19496.49852	5004.775766
1429	LE07_1992_03_06	LE07_1993_04_10	N	1992	243.354527	2793.183694	387201.8367	3018691.429	1539.789199	5678.119541	2363.611647
1430	LE07_1992_03_06	LE07_1993_04_10	N	1992	370.245145	8878.229025	527635.8294	3036163.209	7961.117488	26495.4128	18794.43307
1431	LE07_1992_03_06	LE07_1993_04_10	N	1992	558.150341	12795.96503	492815.0046	3032201.74	5930.91935	43114.29561	12962.23788
1432	LE07_1992_03_06	LE07_1993_04_10	N	1992	761.819729	14343.51772	484165.3433	3030045.123	3794.086037	50195.56627	7376.2097
1433	LE07_1992_03_06	LE07_1993_04_10	N	1992	1494.414118	32800.66218	487740.9006	3030239.691	5163.433317	151062.1419	10882.49506
1434	LE07_1992_03_06	LE07_1993_04_10	N	1992	154.932215	1678.363363	487609.6113	3030118.386	1678.363363	2881.032382	2635.154726
1435	LE07_1992_03_06	LE07_1993_04_10	N	1992	969.647706	16517.58283	488014.3408	3030553.079	3098.010064	60576.57699	5711.451907
1436	LE07_1992_03_06	LE07_1993_04_10	N	1992	326.335154	4787.752274	487088.7651	3030472.322	2481.357425	11639.52845	4316.163919
1437	LE07_1992_03_06	LE07_1993_04_10	N	1992	239.889056	3144.610981	487297.0475	3030713.951	2126.144073	6649.043072	3551.583053
1438	LE07_1992_03_06	LE07_1993_04_10	N	1992	278.025183	4217.077968	488596.7792	3031532.238	2844.44064	9829.139344	5127.95324
1439	LE07_1992_03_06	LE07_1993_04_10	N	1992	573.064763	8368.076214	485995.1236	3029740.641	2284.694771	24487.09889	3889.028921
1440	LE07_1992_03_06	LE07_1993_04_10	N	1992	1108.632744	21036.101	485792.7401	3030126.904	3845.425525	83596.81079	7502.393494
1441	LE07_1992_03_06	LE07_1993_04_10	N	1992	203.905556	1192.460256	485780.9948	3030331.222	368.7259071	1827.356542	389.2064328
1442	LE07_1992_03_06	LE07_1993_04_10	N	1992	407.340604	8901.507911	485740.2033	3030517.848	5857.986076	26587.98906	12761.40227
1443	LE07_1992_03_06	LE07_1993_04_10	N	1992	751.552289	11673.40828	485370.4991	3030691.56	2573.629586	38151.12101	4519.694736
1444	LE07_1992_03_06	LE07_1993_04_10	N	1992	386.396343	6150.151907	485333.4244	3030823.783	2860.513139	16247.85156	5164.54732
1445	LE07_1992_03_06	LE07_1993_04_10	N	1992	277.543141	5077.857069	485713.8989	3031245.011	4712.640791	12588.27985	9697.495675
1446	LE07_1992_03_06	LE07_1993_04_10	N	1992	285.684131	3410.627492	485524.1373	3031186.135	1614.232646	7408.585072	2508.726118
1447	LE07_1992_03_06	LE07_1993_04_10	N	1992	360.288748	3416.400548	486239.0107	3031349.679	964.7659793	7425.293398	1310.208882
1448	LE07_1992_03_06	LE07_1993_04_10	N	1992	243.166489	1501.878681	487444.4494	3030985.077	408.6882184	2484.720961	443.1766324
1449	LE07_1992_03_06	LE07_1993_04_10	N	1992	301.879012	6374.757936	461854.8254	3031999.116	6374.757936	17042.98439	14198.19666
1450	LE07_1992_03_06	LE07_1993_04_10	N	1992	319.005631	6516.832062	470972.9262	3032080.999	5720.389633	17550.78949	12384.29022
1451	LE07_1992_03_06	LE07_1993_04_10	N	1992	294.313918	5764.562445	470844.8705	3032197.852	5453.057869	14905.30186	11658.42316
1452	LE07_1992_03_06	LE07_1993_04_10	N	1992	252.787811	4225.654508	459954.7013	3030103.826	3946.337277	9855.775205	7751.702205
1453	LE07_1992_03_06	LE07_1993_04_10	N	1992	1508.377957	45056.1032	445908.1037	3028432.063	9517.353429	230568.4246	23544.38988
1454	LE07_1992_03_06	LE07_1993_04_10	N	1992	439.969026	14015.48293	443295.5232	3029039.145	14015.48293	48672.3085	164709.0166
1455	LE07_1992_03_06	LE07_1993_04_10	N	1992	495.881851	13410.26059	431366.57	3027746.144	9040.282179	45892.99207	22064.88494
1456	LE07_1992_03_06	LE07_1993_04_10	N	1992	632.94375	13561.01499	425691.0564	3034901.83	5023.60662	46581.47167	10511.91203
1457	LE07_1992_03_06	LE07_1993_04_10	N	1992	466.824796	14757.46517	425992.4742	3034712.971	14474.66571	52134.31521	172368.5567
1458	LE07_1992_03_06	LE07_1993_04_10	N	1992	795.724555	42251.21888	411786.3247	3036346.792	40188.12949	211649.8039	727407.6901
1459	LE07_1992_03_06	LE07_1993_04_10	Y	1992	1237.180481	32206.72164	411762.1765	3035961.944	7230.09575	147429.6261	16643.31334
1460	LE07_1992_03_06	LE07_1993_04_10	Y	1992	590.371651	22040.25692	408318.3408	3032353.04	18902.72032	88953.81557	251130.3924
1461	LE07_1992_03_06	LE07_1993_04_10	N	1992	366.96803	9396.446552	525332.0412	3042880.143	9396.446552	28575.08815	23167.55077
1462	LE07_1992_03_06	LE07_1993_04_10	Y	1992	264.557278	4611.273282	515635.0663	3042154.631	4274.960954	11071.5745	8575.044379
1463	LE07_1992_03_06	LE07_1993_04_10	N	1992	575.762405	12127.03638	473136.0654	3040531.011	4904.974385	40138.50884	10199.61011
1464	LE07_1992_03_06	LE07_1993_04_10	N	1992	2377.094645	66500.8861	472100.6831	3038498.212	8455.054759	387263.1196	20277.80432
1465	LE07_1992_03_06	LE07_1993_04_10	N	1992	846.772683	21275.27845	471592.2039	3039239.203	6822.35679	84865.23861	15467.68247
1466	LE07_1992_03_06	LE07_1993_04_10	N	1992	299.656328	5009.53248	475651.216	3037434.101	3493.957451	12363.17071	6647.629803
1467	LE07_1992_03_06	LE07_1993_04_10	N	1992	436.80931	8894.086688	476099.8012	3038108.738	4828.527655	26558.46735	9999.405504
1468	LE07_1992_03_06	LE07_1993_04_10	N	1992	241.481477	2965.570793	476188.259	3038297.223	1809.144711	6149.619569	2896.885389
1469	LE07_1992_03_06	LE07_1993_04_10	N	1992	868.323917	14306.32287	476051.1129	3038411.481	2895.87857	50022.26185	5245.257314
1470	LE07_1992_03_06	LE07_1993_04_10	N	1992	275.888201	5647.694207	476599.2358	3039303.294	5647.694207	14504.15405	12186.00695
1471	LE07_1992_03_06	LE07_1993_04_10	N	1992	2358.067775	51396.53182	475625.3411	3045692.765	5189.999922	274766.5373	10953.20453
1472	LE07_1992_03_06	LE07_1993_04_10	N	1992	619.75033	21348.78194	475902.0827	3045057.318	14806.65265	85256.00358	177968.9396
1473	LE07_1992_03_06	LE07_1993_04_10	N	1992	232.139508	3273.380054	415285.902	3041093.455	2615.982926	7014.153197	4613.762664
1474	LE07_1992_03_06	LE07_1993_04_10	Y	1992	479.13918	11471.79385	407047.839	3042793.151	6831.26692	37275.96857	15493.18062
1475	LE07_1992_03_06	LE07_1993_04_10	N	1992	345.806384	4970.399278	407317.2826	3041836.93	2337.12244	12234.69597	4001.990094
1476	LE07_1992_03_06	LE07_1993_04_10	N	1992	299.077031	5790.221289	422422.3662	3044213.97	5187.114632	14993.7393	10945.52046
1477	LE07_1992_03_06	LE07_1993_04_10	N	1992	419.379578	10491.93955	422708.2275	3045042.83	8134.666396	33096.33459	19312.95644
1478	LE07_1992_03_06	LE07_1993_04_10	N	1992	225.611013	3524.870236	411954.9327	3044767.097	3524.870236	7740.956981	6721.940045
1479	LE07_1992_03_06	LE07_1993_04_10	N	1992	197.493123	2009.569766	399830.2781	3039088.786	1248.386727	3662.126259	1813.813449
1480	LE07_1992_03_06	LE07_1993_04_10	N	1992	305.339225	4031.952125	528881.4673	3047144.301	1990.399997	9258.624448	3267.854695
1481	LE07_1992_03_06	LE07_1993_04_10	N	1992	224.854008	1670.240818	527809.9825	3047157.086	602.1797593	2862.475326	722.7937791
1482	LE07_1992_03_06	LE07_1993_04_10	N	1992	863.857377	42180.01653	521578.4258	3047992.381	30011.7094	211174.8455	481925.5291
1483	LE07_1992_03_06	LE07_1993_04_10	N	1992	441.988059	10428.28535	490357.9777	3051198.258	6813.483124	32829.14645	15442.29736
1484	LE07_1992_03_06	LE07_1993_04_10	Y	1992	365.301627	9213.044162	488171.8574	3047142.198	9213.044162	27834.60097	22598.35252
1485	LE07_1992_03_06	LE07_1993_04_10	N	1992	239.537871	2910.477395	476369.2578	3048636.038	1769.18416	5997.915667	2816.369157
1486	LE07_1992_03_06	LE07_1993_04_10	N	1992	290.481838	5675.97066	438642.9098	3048254.038	5489.272571	14600.96194	11756.21914
1487	LE07_1992_03_06	LE07_1993_04_10	N	1992	432.137999	9722.801508	408752.8306	3051709.908	6129.658868	29904.61193	13512.77725
1488	LE07_1992_03_06	LE07_1993_04_10	N	1992	265.862143	5025.212041	412004.2681	3048982.973	5025.212041	12414.7406	10516.1517
1489	LE07_1992_03_06	LE07_1993_04_10	N	1992	282.839629	5809.949825	411771.6696	3047629.596	5809.949825	15061.82553	12629.48222
1490	LE07_1992_03_06	LE07_1993_04_10	N	1992	503.961561	9120.204998	531821.4699	3060571.788	3611.328775	27461.61837	6930.679083
1491	LE07_1992_03_06	LE07_1993_04_10	N	1992	290.834874	5358.993988	536126.3384	3064507.786	4612.048842	13525.05112	9437.00313
1492	LE07_1992_03_06	LE07_1993_04_10	N	1992	348.978409	7863.273318	527081.9447	3056350.672	7009.690431	22539.46954	16005.59909
1493	LE07_1992_03_06	LE07_1993_04_10	N	1992	343.172704	8411.759875	525419.7287	3060915.402	8411.759875	24657.51502	20146.85338
1494	LE07_1992_03_06	LE07_1993_04_10	N	1992	336.974697	5803.627684	533345.0705	3068695.869	3565.074237	15039.99847	6818.840708
1495	LE07_1992_03_06	LE07_1993_04_10	N	1992	895.206149	46177.66976	474961.1479	3071757.213	33856.19694	238244.8064	571202.1362
1496	LE07_1992_03_06	LE07_1993_04_10	N	1992	224.007477	3466.170936	444087.3026	3062689.293	3466.170936	7569.726154	6580.981503
1497	LE07_1992_03_06	LE07_1993_04_10	N	1992	189.254735	2439.770389	421601.3248	3062158.597	2423.397481	4741.860894	4189.323625
1498	LE07_1992_03_06	LE07_1993_04_10	N	1992	280.930322	5168.721106	415266.2829	3056727.813	4735.661035	12889.20966	9757.315071
1499	LE07_1992_03_06	LE07_1993_04_10	N	1992	272.32177	4830.84376	400023.621	3074251.158	4380.197699	11779.27673	8842.296335
1500	LE07_1992_02_26	LE07_1993_03_16	N	1992	414.450875	11993.7499	364215.7194	3028439.717	11993.7499	39551.96315	132228.9452
1501	LE07_1992_02_26	LE07_1993_03_16	Y	1992	363.368864	4710.050896	368592.6671	3028384.963	1851.010179	11388.5937	2981.740981
1502	LE07_1992_02_26	LE07_1993_03_16	N	1992	479.777414	11952.41652	350280.8755	3040806.543	7506.681401	39370.50792	17450.80058
1503	LE07_1992_02_26	LE07_1993_03_16	N	1992	658.385494	18958.36723	309369.429	3043623.017	9490.940604	72783.14882	23461.95948
1504	LE07_1992_02_26	LE07_1993_03_16	Y	1992	332.383414	7236.238385	307258.2292	3041816.919	6631.395283	20177.67566	14923.31837
1505	LE07_1992_02_26	LE07_1993_03_16	Y	1992	351.29361	6758.069378	386340.2879	3054999.231	4583.922712	18421.44799	9364.432329
1506	LE07_1992_02_26	LE07_1993_03_16	Y	1992	352.832874	8024.286354	386251.1227	3055152.405	7130.252453	23156.3097	16353.78908
1507	LE07_1992_02_26	LE07_1993_03_16	Y	1992	465.574245	11447.50322	313981.7397	3048628.332	7364.766364	37170.87219	17035.48982
1508	LE07_1992_02_26	LE07_1993_03_16	N	1992	389.393034	8864.05267	394272.0849	3074123.248	6649.841212	26439.07525	14975.72406
1509	LE07_1992_02_26	LE07_1993_03_16	N	1992	541.172561	17062.08316	385348.5844	3077603.223	12729.61447	63250.89811	143810.1382
1510	LE07_1992_02_26	LE07_1993_03_16	Y	1992	298.442359	6064.153692	388383.2322	3079969.561	6017.272905	15945.93193	13200.8663
1511	LE07_1992_02_26	LE07_1993_03_16	N	1992	1759.900091	87161.90675	375732.8663	3082544.776	26413.44727	555284.0438	402506.938
1512	LE07_1992_02_26	LE07_1993_03_16	N	1992	405.269007	10201.49137	353206.1294	3082952.647	8472.905135	31881.59229	20331.84631
1513	LE07_1992_02_26	LE07_1993_03_16	N	1992	292.921475	5857.428048	351250.0685	3082931.889	5845.809223	15225.99469	12727.93455
1514	LE07_1992_02_26	LE07_1993_03_16	N	1992	762.725613	34209.8663	344341.2643	3085094.282	25909.27903	159767.9394	391716.6328
1515	LE07_1992_02_26	LE07_1993_03_16	N	1992	379.836483	10124.34972	340373.5642	3084511.507	10124.34972	31560.87452	104128.0332
1516	LE07_1992_02_26	LE07_1993_03_16	Y	1992	266.631966	3580.211062	271570.0348	3078410.932	2154.776726	7903.260469	3612.049326
1517	LE07_1992_02_26	LE07_1993_03_16	N	1992	469.035194	14623.12255	251180.3651	3084405.747	13799.62766	51503.10818	161143.5732
1518	LE07_1992_02_26	LE07_1993_03_16	N	1992	325.341391	6144.164433	393331.7979	3092101.864	4557.561214	16226.78528	9296.520435
1519	LE07_1992_02_26	LE07_1993_03_16	N	1992	647.421384	17500.03017	392958.8554	3087471.46	8273.454957	65422.58167	19729.71793
1520	LE07_1992_02_26	LE07_1993_03_16	N	1992	227.543292	3485.110382	357819.0959	3088942.059	3375.127974	7624.869733	6363.591435
1521	LE07_1992_02_26	LE07_1993_03_16	Y	1992	222.063413	3196.688972	366828.6899	3086364.245	2871.508217	6796.117985	5189.61213
1522	LE07_1992_02_26	LE07_1993_03_16	Y	1992	266.658336	2023.412401	366816.6289	3086200.052	620.4540976	3695.765701	750.5844923
1523	LE07_1992_02_26	LE07_1993_03_16	Y	1992	521.156547	13867.21473	340972.5327	3090259.782	8506.08454	47987.67054	20432.37613
1524	LE07_1992_02_26	LE07_1993_03_16	N	1992	1264.793314	42816.57402	331529.9296	3093004.53	12306.12555	215430.4406	137110.6191
1525	LE07_1992_02_26	LE07_1993_03_16	N	1992	453.321285	13638.19839	307163.3028	3093072.398	12829.19647	46934.94669	145398.9375
1526	LE07_1992_02_26	LE07_1993_03_16	N	1992	867.222928	34349.86632	294278.6562	3089144.736	18164.55075	160639.4351	237414.2445
1527	LE07_1992_02_26	LE07_1993_03_16	N	1992	522.483247	8873.821252	360724.6637	3097691.683	3142.718334	26477.89288	5815.66644
1528	LE07_1992_02_26	LE07_1993_03_16	Y	1992	161.785808	1538.568468	327905.282	3098513.612	1164.47874	2565.899336	1661.338134
1529	LE07_1992_02_26	LE07_1993_03_16	Y	1992	249.662074	2914.815817	337366.81	3097377.94	1589.015405	6009.827526	2459.368871
1530	LE07_1992_02_26	LE07_1993_03_16	N	1992	497.061125	11361.5391	332033.7263	3096406.55	6060.77458	36799.53298	13321.41941
1531	LE07_1992_02_26	LE07_1993_03_16	N	1992	429.117391	9758.646288	319732.4852	3101533.654	6309.521326	30051.55273	14015.0765
1532	LE07_1992_02_26	LE07_1993_03_16	N	1992	272.288559	4716.071552	306206.5607	3100199.13	4088.502562	11407.98847	8105.766968
1533	LE07_1992_02_26	LE07_1993_03_16	N	1992	290.31026	5247.618728	306747.2103	3098817.191	4377.264637	13151.93785	8834.824731
1534	LE07_1992_02_26	LE07_1993_03_16	N	1992	429.680133	10453.09289	306666.8361	3099850.091	7456.857698	32933.21176	17304.75638
1535	LE07_1992_02_26	LE07_1993_03_16	N	1992	215.098749	3389.099676	305169.274	3100069.491	3389.099676	7346.362315	6396.854014
1536	LE07_1992_02_26	LE07_1993_03_16	N	1992	858.503727	26589.43718	326579.5574	3108791.763	10584.51518	114212.222	110862.8573
1537	LE07_1992_02_26	LE07_1993_03_16	N	1992	407.558918	9127.416181	329075.5604	3107540.738	6222.604293	27490.54443	13771.86943
1538	LE07_1992_02_26	LE07_1993_03_16	N	1992	353.718617	4463.49307	308129.8019	3113437.142	1754.247582	10601.49029	2786.395108
1539	LE07_1992_02_26	LE07_1993_03_16	N	1992	682.52328	16391.16412	301188.2301	3108036.398	6342.144317	59959.81053	14106.58804
1540	LE07_1992_02_26	LE07_1993_03_16	N	1992	467.27397	10976.72598	302978.7405	3108631.254	6590.685361	35148.74311	14807.79491
1541	LE07_1992_02_26	LE07_1993_03_16	N	1992	535.910557	17082.25045	262352.3105	3122441.38	13180.08146	63350.50089	151037.4042
1542	LE07_1992_04_16	LE07_1993_04_03	Y	1992	2556.652009	111966.816	581166.4251	3044737.281	20484.19521	775152.2029	281255.2625
1543	LE07_1992_03_06	LE07_1993_04_10	Y	1992	992.923771	32437.94477	465863.7855	2975859.224	11642.73487	148841.1564	126805.3452
1544	LE07_1992_03_06	LE07_1993_04_10	N	1992	863.654913	26711.68144	568537.2543	3043282.36	10544.07856	114912.1721	110266.1402
1545	LE07_1992_03_06	LE07_1993_04_10	N	1992	2023.418532	43068.58952	471939.0515	3038100.782	4918.689529	217121.0769	10235.61533
1546	LE07_1992_03_06	LE07_1993_04_10	N	1992	1817.361823	39767.88688	472266.2601	3038322.494	5168.078673	195243.8261	10894.85224
1547	LT05_1992_03_06	LT05_1993_03_16	N	1992	531.795294	14009.6726	445725.654	3026041.73	8244.612158	48645.43343	19642.95541
1548	LT05_1992_03_06	LT05_1993_03_16	N	1992	248.296289	3834.009826	447811.3592	3025557.832	3191.29286	8658.169648	5929.334148
1549	LT05_1992_03_06	LT05_1993_03_16	N	1992	968.978274	18931.49463	484887.3175	3030688.367	4071.696295	72645.76314	8063.740171
1550	LT05_1992_03_06	LT05_1993_03_16	N	1992	332.723778	5627.52748	484862.4532	3030933.82	3430.982888	14435.20898	6496.780779
1551	LT05_1992_03_06	LT05_1993_03_16	N	1992	1389.331428	32696.63562	487777.6655	3030714.533	5916.428897	150424.33	12922.28389
1552	LT05_1992_03_06	LT05_1993_03_16	N	1992	181.970324	1771.11552	486974.3642	3030628.8	1160.486857	3095.029949	1654.154099
1553	LT05_1992_03_06	LT05_1993_03_16	N	1992	206.738929	2481.106131	488640.656	3031151.225	1840.523941	4849.172074	2960.439133
1554	LT05_1992_03_06	LT05_1993_03_16	N	1992	192.832545	1458.501996	489301.1303	3031199.985	639.7996797	2389.594231	780.2388141
1555	LT05_1992_03_06	LT05_1993_03_16	N	1992	969.194786	21964.82658	486559.7712	3030030.424	5488.435889	88548.53924	11753.95781
1556	LT05_1992_03_06	LT05_1993_03_16	N	1992	479.17535	9131.228221	486280.5011	3030279.715	4071.649086	27505.83864	8063.622181
1557	LT05_1992_03_06	LT05_1993_03_16	N	1992	828.289757	12134.43129	486166.2092	3029373.673	2291.143656	40171.11408	3902.88746
1558	LT05_1992_03_06	LT05_1993_03_16	N	1992	542.994065	6322.143284	485564.087	3031329.53	1446.528706	16855.87467	2184.402904
1559	LT05_1992_03_06	LT05_1993_03_16	N	1992	605.108054	9836.488896	485551.5317	3030842.396	2838.124813	30371.27479	5113.588083
1560	LT05_1992_03_06	LT05_1993_03_16	N	1992	225.326646	2567.76795	485868.5109	3030991.782	1554.499484	5076.078045	2392.143974
1561	LT05_1992_03_06	LT05_1993_03_16	N	1992	676.843741	15892.72701	484132.5714	3030815.821	6051.702523	57543.50353	13296.2599
1562	LT05_1992_03_06	LT05_1993_03_16	N	1992	554.384126	8054.449934	488179.941	3031367.589	2264.390074	23272.32646	3845.461503
1563	LT05_1992_03_06	LT05_1993_03_16	N	1992	736.021614	12551.69924	488102.0361	3031420.039	3107.048807	42021.52047	5732.489543
1564	LT05_1992_03_06	LT05_1993_03_16	N	1992	296.556446	3970.522841	488407.3027	3031232.064	2068.844983	9071.208196	3431.22086
1565	LT05_1992_03_06	LT05_1993_03_16	N	1992	195.866591	2482.362161	485658.7405	3031578.461	2221.999269	4852.442189	3754.834647
1566	LT05_1992_03_06	LT05_1993_03_16	N	1992	595.702214	13956.30291	467449.7899	3033056.337	6141.655286	48398.75111	13546.16064
1567	LT05_1992_04_16	LT05_1993_04_03	Y	1992	612.350903	10244.12547	593521.6584	3033959.465	3008.500075	32059.19052	5503.991234
1568	LT05_1992_04_16	LT05_1993_04_03	Y	1992	118.234397	915.230877	576122.6484	3037494.623	838.0090487	1284.57316	1096.831387
1569	LT05_1992_03_06	LT05_1993_04_10	Y	1992	323.26289	6540.180538	519296.4845	2971010.649	5505.681673	17634.59661	11800.58685
1570	LT05_1992_03_06	LT05_1993_04_10	Y	1992	285.222699	5644.376483	502575.8822	2975657.606	5644.376483	14492.80594	12176.97344
1571	LT05_1992_03_06	LT05_1993_04_10	Y	1992	259.543697	4372.786076	502506.0256	2975816.636	3938.218681	10315.49242	7731.582294
1572	LT05_1992_03_06	LT05_1993_04_10	Y	1992	525.250034	11214.3974	502836.608	2975757.472	5133.028378	36166.08968	10801.68643
1573	LT05_1992_03_06	LT05_1993_04_10	Y	1992	477.559468	12012.79235	502422.4641	2977620.155	7699.379101	39635.63023	18018.0214
1574	LT05_1992_03_06	LT05_1993_04_10	Y	1992	233.639346	3567.997496	482273.0752	2973426.981	3256.538397	7867.368426	6082.727045
1575	LT05_1992_03_06	LT05_1993_04_10	Y	1992	193.368129	2437.080197	476339.8369	2974032.42	2212.117562	4734.89771	3733.773361
1576	LT05_1992_03_06	LT05_1993_04_10	Y	1992	331.945194	5140.016743	465301.373	2975417.703	2793.094984	12793.95323	5011.412589
1577	LT05_1992_03_06	LT05_1993_04_10	Y	1992	522.478842	6172.879354	530124.9956	3002458.289	1490.562251	16327.87756	2268.651829
1578	LT05_1992_03_06	LT05_1993_04_10	Y	1992	624.145677	15262.13181	483885.7631	3030096.299	6685.869552	54522.4605	15078.19197
1579	LT05_1992_03_06	LT05_1993_04_10	Y	1992	274.639435	4966.408078	468265.8742	3033733.043	4598.632036	12221.61163	9402.370695
1580	LT05_1992_02_26	LT05_1993_03_16	Y	1992	574.556997	7535.925008	477561.9429	3039747.569	1837.369841	21298.3475	2954.038073
1581	LT05_1992_02_26	LT05_1993_03_16	Y	1992	163.562217	1406.875361	360534.5367	3019512.396	899.6399125	2277.594948	1199.595196
1582	LT05_1992_02_26	LT05_1993_03_16	Y	1992	226.110576	3086.33811	297667.8424	3045409.075	2440.76847	6485.42952	4227.256003
1583	LT05_1992_02_26	LT05_1993_03_16	Y	1992	525.551838	7631.065708	314082.4796	3049156.4	2267.840778	21657.25835	3852.858425
1584	LT05_1992_02_26	LT05_1993_03_16	Y	1992	513.575693	8407.886951	314064.8753	3049049.154	2914.390978	24642.3943	5287.609095
1585	LT05_1992_02_26	LT05_1993_03_16	Y	1992	316.550599	6061.841921	346312.2552	3091709.127	4810.953823	15937.83536	9953.498601
1586	LT05_1992_02_26	LT05_1993_03_16	Y	1992	222.555785	2734.615371	341384.0295	3091353.306	1877.529166	5520.085516	3035.752808
1587	LT05_1992_02_26	LT05_1993_03_16	Y	1992	348.491837	4663.882139	332871.821	3092982.931	1995.643163	11240.141	3278.72208
1588	LT05_1992_02_26	LT05_1993_03_16	Y	1992	402.724909	6582.111091	342149.3445	3097424.204	3006.960986	17785.35167	5500.438018
1589	LT05_1992_02_26	LT05_1993_03_16	Y	1992	319.994442	7187.200728	336971.4335	3097555.172	7187.200728	19995.74636	16518.79772
1590	LT05_1992_02_26	LT05_1993_03_16	Y	1992	381.282293	4024.393423	306072.7901	3099698.721	1198.477284	9235.511927	1722.783946
1591	LT05_1992_02_26	LT05_1993_03_16	Y	1992	257.086009	3439.397172	297833.2285	3108469.764	2166.779725	7491.942979	3637.46004
1592	LT05_1992_02_26	LT05_1993_03_16	Y	1992	277.529258	2886.220494	297823.315	3108296.637	1200.214237	5931.423072	1725.935544
1593	LT05_1992_02_26	LT05_1993_03_16	Y	1992	1074.748803	42594.51891	308640.5944	3041874.632	17387.12944	213943.5272	223213.944
1594	LT05_1993_04_03	LT05_1994_03_21	Y	1993	387.00215	8344.446779	607412.3093	2962138.541	5808.181222	24395.04005	12624.63061
1595	LT05_1993_04_03	LT05_1994_03_21	N	1993	315.554027	7183.594945	574829.8089	2965173.407	7183.594945	19982.38516	16508.33971
1596	LT05_1993_04_03	LT05_1993_12_15	N	1993	589.62484	24203.67405	547246.847	2967151.051	24203.67405	100769.6815	355854.635
1597	LT05_1993_04_03	LT05_1994_03_21	N	1993	458.622407	8222.044135	580236.2129	2997468.717	3592.301722	23919.55515	6884.628046
1598	LT05_1993_04_03	LT05_1994_03_21	N	1993	381.504822	7763.228554	576975.3713	2992836.205	5066.324284	22158.30009	10624.84361
1599	LT05_1993_04_03	LT05_1994_03_21	N	1993	611.615778	20838.97389	560242.4145	2984076.985	14502.42081	82554.97921	172834.7671
1600	LT05_1993_04_03	LT05_1994_03_21	Y	1993	350.28057	8439.927842	535853.1402	2970577.894	8439.927842	24767.55825	20232.031
1601	LT05_1993_04_03	LT05_1994_03_21	N	1993	246.313064	4055.017705	553931.9766	2974977.392	3869.864124	9329.241797	7562.615047
1602	LT05_1993_04_03	LT05_1994_03_21	N	1993	151.358156	1604.926808	560979.9097	2973358.475	1604.926808	2714.353259	2490.488278
1603	LT05_1993_04_03	LT05_1994_03_21	Y	1993	1096.969795	46469.06249	541819.3361	2965253.132	20013.6731	240249.4096	272189.1381
1604	LT05_1993_04_03	LT05_1994_03_21	N	1993	390.090334	7803.556081	540675.9551	2966315.007	4816.05446	22311.75253	9966.818124
1605	LT05_1993_04_03	LT05_1994_03_21	Y	1993	513.772736	15752.79099	614184.8882	2967964.825	12221.63359	56869.60401	135785.1435
1606	LT05_1993_04_03	LT05_1994_03_21	N	1993	1859.304177	55244.28545	579102.5638	3012335.953	9441.568307	302500.9649	23308.03728
1607	LT05_1993_04_03	LT05_1994_03_21	N	1993	192.532888	1951.868874	579692.4486	3012093.625	1250.404564	3522.73724	1817.514123
1608	LT05_1993_04_03	LT05_1994_03_21	N	1993	1232.817047	38674.48283	591056.257	3020502.998	10544.18101	188126.2739	110267.6508
1609	LT05_1993_04_03	LT05_1994_03_21	N	1993	353.445209	6771.196514	594049.0424	3015709.346	4523.654156	18469.12569	9209.321108
1610	LT05_1993_04_03	LT05_1994_03_21	N	1993	230.197251	3710.244829	593987.1708	3015891.105	3710.244829	8287.894635	7171.104338
1611	LT05_1993_04_03	LT05_1994_03_21	N	1993	613.744898	13230.87574	579602.496	3019298.076	5109.197164	45077.1036	10738.43667
1612	LT05_1993_04_03	LT05_1994_03_21	N	1993	1141.499293	33017.68009	578517.6971	3019194.709	8962.55473	152394.8924	21825.73902
1613	LT05_1993_04_03	LT05_1994_03_21	N	1993	698.388755	18787.49138	580382.8726	3016271.249	8067.540537	71910.65324	19112.05292
1614	LT05_1993_04_03	LT05_1994_03_21	N	1993	1213.868098	30264.74325	580699.8484	3016463.27	6631.136033	135708.8205	14922.58209
1615	LT05_1993_04_03	LT05_1994_03_21	N	1993	2140.077954	41601.79464	577728.4069	3018042.756	4131.986663	207327.6722	8214.715852
1616	LT05_1993_04_03	LT05_1994_03_21	N	1993	2566.157186	43499.19457	578188.353	3017835.43	3196.128554	220017.3752	5940.674944
1617	LT05_1993_04_03	LT05_1994_03_21	N	1993	2761.22459	72303.01195	578310.4396	3017886.407	7481.120098	432908.6967	17375.84296
1618	LT05_1993_04_03	LT05_1994_03_21	N	1993	225.071322	3157.208469	576729.0324	3015907.219	2638.134121	6684.546383	4663.120639
1619	LT05_1993_04_03	LT05_1994_03_21	N	1993	297.233227	5019.332232	576679.8787	3016055.534	3599.731985	12395.39571	6902.603871
1620	LT05_1993_04_03	LT05_1994_03_21	N	1993	724.481858	18923.92305	576408.8609	3015494.291	7527.767984	72607.06524	17512.68661
1621	LT05_1993_04_03	LT05_1994_03_21	N	1993	429.334084	11670.89646	576456.6367	3015374.235	10032.51237	38140.18681	102798.7141
1622	LT05_1993_04_03	LT05_1994_03_21	N	1993	180.786602	2275.710857	576351.6673	3015192.309	2275.710857	4321.952132	3869.739734
1623	LT05_1993_04_03	LT05_1994_03_21	N	1993	356.052621	7142.148742	575874.317	3014893.001	5056.249004	19828.96664	10598.18529
1624	LT05_1993_04_03	LT05_1994_03_21	N	1993	1505.905388	53988.27023	587886.2585	3020639.813	13740.88916	293374.8078	160177.2817
1625	LT05_1993_04_03	LT05_1994_03_21	N	1993	368.433201	7336.208578	588053.583	3020218.773	4880.186068	20549.83149	10134.60234
1626	LT05_1993_04_03	LT05_1994_03_21	N	1993	665.319102	24600.07179	550234.7417	3032774.713	17057.86973	102973.9212	217277.1014
1627	LT05_1993_04_03	LT05_1994_03_21	N	1993	519.946028	15971.55757	550497.418	3034070.526	12187.78675	57924.00273	135255.2196
1628	LT05_1993_04_03	LT05_1994_03_21	Y	1993	708.438344	27769.71499	576067.0567	3037428.32	19128.69498	121014.4231	255373.7962
1629	LT05_1993_04_03	LT05_1994_03_21	N	1993	390.33079	10289.80069	568228.6869	3049207.08	10035.46196	32249.72936	102841.3314
1630	LT05_1993_04_10	LT05_1994_04_13	Y	1993	304.620927	5241.599607	510979.1469	2972963.138	3725.801589	13131.84776	7209.070807
1631	LT05_1993_04_10	LT05_1994_04_13	N	1993	514.156783	10947.0351	514751.9611	2977747.012	5124.144311	35022.16198	10778.09846
1632	LT05_1993_04_10	LT05_1994_04_13	N	1993	257.834342	4461.953071	466099.94	2975698.999	4295.377059	10596.61846	8626.758334
1633	LT05_1993_04_10	LT05_1994_04_13	N	1993	428.010145	8371.998274	465853.6322	2975658.647	4430.558977	24502.38736	8970.789268
1634	LT05_1993_04_10	LT05_1994_04_13	N	1993	311.5961	6606.617391	465625.0566	2976803.021	6547.259092	17873.6083	14684.76915
1635	LT05_1993_04_10	LT05_1994_04_13	Y	1993	516.043511	11565.63945	504375.5836	2979582.904	5739.678353	37682.69655	12437.0132
1636	LT05_1993_04_10	LT05_1994_04_13	Y	1993	272.243683	5551.648561	505959.2781	2981158.277	5551.648561	14176.53383	11925.05858
1637	LT05_1993_04_10	LT05_1994_04_13	Y	1993	391.63518	9526.781581	506139.2717	2981410.378	7912.711547	29104.2458	18650.33219
1638	LT05_1993_04_10	LT05_1994_04_13	N	1993	244.907923	4558.983532	507348.7133	2981701.065	4558.983532	10904.66196	9300.181958
1639	LT05_1993_04_10	LT05_1994_04_13	N	1993	418.345826	7293.356794	485041.3952	2978783.22	3440.269096	20390.10098	6518.979671
1640	LT05_1993_04_10	LT05_1994_04_13	N	1993	155.368108	1498.712445	484936.4522	2979173.594	1243.844293	2477.746057	1805.48845
1641	LT05_1993_04_10	LT05_1994_04_13	N	1993	396.776166	6674.346272	473567.5134	2983373.499	3215.039845	18118.09091	5985.069334
1642	LT05_1993_04_10	LT05_1994_04_13	Y	1993	280.282178	5939.192677	486501.1263	2994533.999	5939.192677	15509.75425	12985.0611
1643	LT05_1993_04_10	LT05_1994_04_13	Y	1993	1318.141727	50782.61656	459535.3038	2988185.005	16023.00021	270403.6058	198924.746
1644	LT05_1993_04_10	LT05_1994_04_13	Y	1993	398.421992	6479.365799	434006.1765	2993979.352	2980.554296	17416.51623	5439.548604
1645	LT05_1993_04_10	LT05_1994_04_13	Y	1993	194.814668	1957.066345	430623.0464	2994321.287	1217.195606	3535.237462	1756.809999
1646	LT05_1993_04_10	LT05_1994_04_13	Y	1993	290.685641	5747.241173	454376.58	3002834.652	5690.432043	14845.67504	12302.49775
1647	LT05_1993_04_10	LT05_1994_04_13	N	1993	487.534418	14702.64562	434956.0958	2997106.711	12123.26338	51876.51486	134246.6794
1648	LT05_1993_04_10	LT05_1994_04_13	N	1993	297.121159	5291.789239	424244.0684	2999132.33	4135.782774	13299.60007	8224.241273
1649	LT05_1993_04_10	LT05_1994_04_13	N	1993	305.231079	5328.221379	425832.7139	2998816.3	3860.769811	13421.70136	7540.193181
1650	LT05_1993_04_10	LT05_1994_04_13	N	1993	159.30828	1881.722911	428952.9684	2997543.36	1881.722911	3355.120759	3044.312697
1651	LT05_1993_04_10	LT05_1994_04_13	N	1993	285.228254	4436.747143	489025.1433	3012384.137	2990.939825	10516.95829	5463.479106
1652	LT05_1993_04_10	LT05_1994_04_13	N	1993	441.964526	6202.122708	489068.3456	3012173.582	2140.5469	16430.99079	3581.972372
1653	LT05_1993_04_10	LT05_1994_04_13	N	1993	225.939879	3727.32681	489752.8528	3012314.172	3727.32681	8338.759227	7212.795367
1654	LT05_1993_04_10	LT05_1994_04_13	N	1993	393.004612	8355.611226	488641.9821	3012187.022	5566.362635	24438.52528	11964.95937
1655	LT05_1993_04_10	LT05_1994_04_13	N	1993	307.951739	5715.734457	492044.5351	3010993.87	4508.042843	14737.36917	9169.230701
1656	LT05_1993_04_10	LT05_1994_04_13	Y	1993	388.137688	6532.831564	486466.1065	3008293.282	3235.865208	17608.20744	6034.036225
1657	LT05_1993_04_10	LT05_1994_04_13	N	1993	959.23765	23350.04383	431801.9678	3008533.931	6348.010382	96063.67935	14123.05619
1658	LT05_1993_04_10	LT05_1994_04_13	N	1993	343.301381	7731.865992	428893.2615	3009263.751	7107.993267	22039.14346	16289.38634
1659	LT05_1993_04_10	LT05_1994_04_13	N	1993	284.254017	4352.326354	433056.8568	3004907.917	2881.185171	10251.25355	5211.692909
1660	LT05_1993_04_10	LT05_1994_04_13	Y	1993	171.836675	1728.275284	428669.7003	3008048.833	1299.080046	2995.714409	1907.253941
1661	LT05_1993_04_10	LT05_1994_04_13	Y	1993	270.694844	4239.652675	426500.0603	3008539.264	3128.63995	9899.287378	5782.807695
1662	LT05_1993_04_10	LT05_1994_04_13	N	1993	629.025659	23746.26831	402738.5553	3011423.713	18596.09585	98241.05861	245405.7329
1663	LT05_1993_04_10	LT05_1994_04_13	N	1993	632.23498	16529.77557	402845.3055	3011046.99	7724.498252	60636.14554	18092.23801
1664	LT05_1993_04_10	LT05_1994_04_13	N	1993	765.928992	12581.92389	402619.2458	3010830.035	2879.430556	42156.3572	5207.687802
1665	LT05_1993_04_10	LT05_1994_04_13	Y	1993	419.058008	7545.941202	409800.0393	3008923.935	3695.650077	21336.06232	7135.523557
1666	LT05_1993_04_10	LT05_1994_04_13	N	1993	468.102038	11586.04501	409746.3596	3009011.728	7466.731474	37771.27989	17333.67832
1667	LT05_1993_04_10	LT05_1993_11_13	N	1993	431.049519	9854.413535	400950.1971	3009584.377	6378.596953	30445.01577	14208.98819
1668	LT05_1993_04_10	LT05_1993_11_13	N	1993	487.092737	12781.71658	401293.2727	3009894.464	8462.975491	43050.36047	20301.78064
1669	LT05_1993_04_10	LT05_1993_11_13	N	1993	279.163928	5199.383034	401164.6088	3009720.56	4943.625839	12991.1565	10301.14591
1670	LT05_1993_04_10	LT05_1994_04_13	N	1993	354.437989	7295.254333	484675.6185	3014064.124	5414.890948	20397.1675	11555.53933
1671	LT05_1993_04_10	LT05_1994_04_13	N	1993	574.44823	13860.91454	472392.3467	3014103.561	6601.466141	47958.63261	14838.36962
1672	LT05_1993_04_10	LT05_1993_11_13	N	1993	310.548806	6275.218352	445379.8695	3018996.287	5677.473341	16689.43436	12267.15184
1673	LT05_1993_04_10	LT05_1994_04_13	N	1993	406.740518	9349.254878	449142.8995	3019568.59	6650.236173	28384.08923	14976.84658
1674	LT05_1993_04_10	LT05_1993_11_13	N	1993	235.750944	3522.980331	433187.4492	3017365.62	3034.659686	7735.42912	5564.457301
1675	LT05_1993_04_10	LT05_1993_11_13	N	1993	1146.020373	42863.83059	393263.2478	3015044.133	15247.76949	215747.2085	185490.1738
1676	LT05_1993_04_10	LT05_1993_11_13	N	1993	811.243565	34968.1509	396872.5388	3017884.737	22693.92242	164502.3071	324961.9318
1677	LT05_1993_04_10	LT05_1993_11_13	N	1993	517.47004	14124.58466	396437.2067	3018566.495	9071.279094	49177.63211	22160.40451
1678	LT05_1993_04_10	LT05_1993_11_13	N	1993	621.327911	20413.90272	397806.2803	3015865.43	13157.23485	80319.59067	150668.3818
1679	LT05_1993_04_10	LT05_1993_11_13	N	1993	381.227397	8653.691435	397765.6276	3015683.687	6688.866622	25606.62091	15086.72244
1680	LT05_1993_04_10	LT05_1994_04_13	Y	1993	257.528431	4157.012419	397727.4234	3017827.208	3508.889451	9643.101119	6683.502941
1681	LT05_1993_04_10	LT05_1993_11_13	N	1993	417.732643	9554.757235	399917.3243	3013928.006	6479.570152	29218.14118	14493.43408
1682	LT05_1993_04_10	LT05_1993_11_13	N	1993	198.593129	2749.432944	400184.3217	3013908.734	2749.432944	5559.962366	4912.751905
1683	LT05_1993_04_10	LT05_1993_11_13	N	1993	478.662118	9833.903026	392369.2518	3014945.606	4809.378823	30360.64035	9949.386483
1684	LT05_1993_04_10	LT05_1994_04_13	Y	1993	584.42582	21709.8323	391328.4687	3021081.57	18795.10636	87181.91739	249116.877
1685	LT05_1993_04_10	LT05_1993_11_13	N	1993	329.69198	7882.523517	391188.209	3020871.998	7882.523517	22612.99811	18560.58145
1686	LT05_1993_04_10	LT05_1993_11_13	N	1993	492.015018	11277.74018	393174.8605	3020496.793	6117.982188	36438.44346	13480.30004
1687	LT05_1993_04_10	LT05_1993_11_13	N	1993	302.849174	6275.212002	392351.5614	3019863.334	6275.212002	16689.41186	13918.96825
1688	LT05_1993_04_10	LT05_1993_11_13	N	1993	323.431884	6759.084383	392547.0238	3020024.353	6033.690142	18425.13339	13246.33549
1689	LT05_1993_04_10	LT05_1993_11_13	N	1993	380.719353	7963.900467	394620.4111	3019443.164	5428.42603	22924.48547	11592.0032
1690	LT05_1993_04_10	LT05_1993_11_13	N	1993	405.370046	10941.44342	394921.2783	3020938.543	10361.18228	34998.33568	107578.9084
1691	LT05_1993_04_10	LT05_1993_11_13	N	1993	241.694208	3918.017257	397172.5197	3020328.84	3766.16867	8911.778238	7307.780682
1692	LT05_1993_04_10	LT05_1993_11_13	N	1993	370.974378	8663.206293	397399.7462	3020264.393	7369.004395	25644.13001	17047.86216
1693	LT05_1993_04_10	LT05_1993_11_13	N	1993	229.821952	3733.205481	397638.039	3020111.617	3733.205481	8356.281925	7227.154703
1694	LT05_1993_04_10	LT05_1993_11_13	N	1993	494.643042	10498.93835	394930.6086	3018133.267	5133.07102	33125.74494	10801.79967
1695	LT05_1993_04_10	LT05_1993_11_13	N	1993	492.319646	12526.45861	393615.2347	3015667.866	7815.315617	41909.00076	18361.09214
1696	LT05_1993_04_10	LT05_1993_11_13	N	1993	265.006792	4558.141813	395043.1505	3020248.939	4104.003793	10901.98031	8144.570461
1697	LT05_1993_04_10	LT05_1993_11_13	N	1993	362.484559	6733.880783	391032.0534	3020617.407	4152.213438	18333.67566	8265.496438
1698	LT05_1993_04_10	LT05_1994_04_13	N	1993	1601.220394	68658.15239	466841.6887	3026232.321	19743.74219	404086.0832	267027.2326
1699	LT05_1993_04_10	LT05_1994_04_13	N	1993	545.025647	19388.89831	467226.4293	3027116.625	17647.85733	74993.00788	227947.9536
1700	LT05_1993_04_10	LT05_1994_04_13	N	1993	473.251952	11551.88366	460282.6501	3028423.69	7187.135884	37623.01003	16518.60964
1701	LT05_1993_04_10	LT05_1994_04_13	Y	1993	970.403194	39358.68962	455557.5646	3026251.01	18632.14075	192572.4343	246076.6956
1702	LT05_1993_04_10	LT05_1994_04_13	N	1993	1510.209029	79105.23132	446211.2391	3024798.278	30114.96901	487988.2139	484265.1464
1703	LT05_1993_04_10	LT05_1994_04_13	N	1993	1238.675214	35814.37178	446437.8638	3024751.834	8932.994069	169826.0755	21734.93129
1704	LT05_1993_04_10	LT05_1994_04_13	N	1993	450.848231	6233.915165	447213.2964	3024652.43	2071.695604	16543.27551	3437.188437
1705	LT05_1993_04_10	LT05_1994_04_13	N	1993	529.562092	8614.066394	447379.9648	3024665.337	2867.509008	25450.55996	5180.492462
1706	LT05_1993_04_10	LT05_1994_04_13	N	1993	801.331561	18918.75745	447657.5067	3024730.786	6020.740989	72580.66712	13210.4688
1707	LT05_1993_04_10	LT05_1994_04_13	N	1993	503.082706	11708.27764	448191.281	3025135.161	6294.052511	38302.99134	13971.72782
1708	LT05_1993_04_10	LT05_1994_04_13	N	1993	720.96586	17361.13927	446332.3192	3025879.34	6336.104788	64731.87554	14089.63709
1709	LT05_1993_04_10	LT05_1994_04_13	N	1993	1926.970979	45475.01652	445490.5624	3024863.8	6006.841196	233428.2729	13171.99151
1710	LT05_1993_04_10	LT05_1994_04_13	Y	1993	744.193774	27260.66436	446008.1003	3026024.423	15904.71899	118068.6322	196857.3617
1711	LT05_1993_04_10	LT05_1994_04_13	Y	1993	529.198197	13624.65036	445643.4731	3026220.517	7825.233311	46872.85289	18390.50209
1712	LT05_1993_04_10	LT05_1994_04_13	Y	1993	599.307316	17129.26057	445585.0077	3025987.777	9581.373258	63582.8274	23744.43457
1713	LT05_1993_04_10	LT05_1994_04_13	Y	1993	381.731973	8645.571523	445368.7194	3025989.59	6643.353028	25574.62174	14957.28649
1714	LT05_1993_04_10	LT05_1994_04_13	N	1993	490.854046	15417.12015	447539.8016	3025624.172	13513.14353	55261.20344	156446.737
1715	LT05_1993_04_10	LT05_1994_04_13	N	1993	305.704998	5798.904455	447888.8916	3025523.404	4807.811611	15023.69678	9945.295044
1716	LT05_1993_04_10	LT05_1994_04_13	N	1993	408.985801	7061.505514	447047.8156	3025557.772	3383.950818	19531.30253	6384.591883
1717	LT05_1993_04_10	LT05_1994_04_13	Y	1993	552.286599	13972.04429	449255.7909	3024997.697	7416.247227	48471.47753	17185.90707
1718	LT05_1993_04_10	LT05_1994_04_13	N	1993	3131.395181	163192.7845	445040.995	3024969.514	29022.22167	1280317.463	459674.3
1719	LT05_1993_04_10	LT05_1994_04_13	Y	1993	442.643526	10132.32678	443204.4314	3028998.969	6327.067367	31594.00177	14064.27996
1720	LT05_1993_04_10	LT05_1994_04_13	N	1993	572.413285	14585.46528	430735.0207	3025325.902	7465.121037	51326.52046	17328.9604
1721	LT05_1993_04_10	LT05_1994_04_13	N	1993	273.193232	5085.837458	427986.2242	3026123.606	5055.922054	12614.63876	10597.32044
1722	LT05_1993_04_10	LT05_1994_04_13	N	1993	505.558097	11101.86153	430957.8762	3027798.679	5510.4129	35683.481	11813.3858
1723	LT05_1993_04_10	LT05_1994_04_13	N	1993	254.902657	3181.709648	415782.7593	3030457.711	1843.389355	6753.732353	2966.256814
1724	LT05_1993_04_10	LT05_1993_11_13	N	1993	569.384969	19202.40929	386976.7946	3024174.018	14714.64074	74033.76259	176411.5538
1725	LT05_1993_04_10	LT05_1993_11_13	N	1993	560.708848	16512.12296	385490.3635	3023211.489	10539.38523	60549.90716	110196.9421
1726	LT05_1993_04_10	LT05_1994_04_13	N	1993	692.36669	19567.69229	504943.8806	3037355.223	9001.810932	75915.55315	21946.4519
1727	LT05_1993_04_10	LT05_1994_04_13	N	1993	304.71658	5516.014931	483530.2838	3036104.755	4247.487559	14055.46043	8505.55642
1728	LT05_1993_04_10	LT05_1994_04_13	Y	1993	576.901428	15803.54557	402134.622	3040004.591	8789.387452	57113.79757	21294.90785
1729	LT05_1993_04_10	LT05_1994_04_13	N	1993	472.251262	14231.65478	518803.1292	3044675.988	12410.81626	49674.80758	138758.1457
1730	LT05_1993_04_10	LT05_1994_04_13	N	1993	409.249836	8939.030414	517107.655	3046462.984	5838.928639	26737.37903	12709.03154
1731	LT05_1993_04_10	LT05_1994_04_13	N	1993	263.732557	5136.102091	515632.1152	3049264.968	5136.102091	12780.97598	10809.84989
1732	LT05_1993_04_10	LT05_1994_04_13	Y	1993	320.968789	6812.288273	520950.0863	3045333.775	6361.573888	18618.56903	14161.14907
1733	LT05_1993_04_10	LT05_1994_04_13	N	1993	781.81267	23801.56799	487710.7171	3046331.67	10352.16099	98545.91288	107446.8615
1734	LT05_1993_04_10	LT05_1994_04_13	Y	1993	343.758077	7361.402282	489437.0117	3048746.991	6145.899337	20643.88612	13557.975
1735	LT05_1993_04_10	LT05_1994_04_13	Y	1993	777.676603	14871.77976	488893.4306	3047749.517	3913.413914	52672.92587	7670.177255
1736	LT05_1993_04_10	LT05_1994_04_13	N	1993	611.979035	15392.06179	484103.4452	3041531.145	7139.229037	55141.5964	16379.77605
1737	LT05_1993_04_10	LT05_1994_04_13	Y	1993	266.255386	4838.194613	480598.5446	3043000.521	4825.739796	11803.15744	9992.120047
1738	LT05_1993_04_10	LT05_1994_04_13	Y	1993	563.886372	20065.00508	484143.2807	3042856.338	17143.33829	78496.28674	218813.6987
1739	LT05_1993_04_10	LT05_1994_04_13	N	1993	602.258502	18318.45969	464754.3956	3046128.713	11068.44441	69529.33661	118076.1243
1740	LT05_1993_04_10	LT05_1994_04_13	N	1993	647.466266	16087.06301	471433.1707	3046514.91	6877.611374	58482.65065	15625.94501
1741	LT05_1993_04_10	LT05_1994_04_13	Y	1993	483.084785	10501.52959	473620.3798	3042753.929	5449.040701	33136.63549	11647.58546
1742	LT05_1993_04_10	LT05_1994_04_13	N	1993	1551.842367	84593.15806	419510.0429	3044210.556	32668.56887	533593.5087	543154.5905
1743	LT05_1993_04_10	LT05_1994_04_13	Y	1993	597.095728	12922.1913	416092.5586	3045629.198	5171.434657	43681.72426	10903.78136
1744	LT05_1993_04_10	LT05_1994_04_13	N	1993	903.48717	19861.43324	518785.9792	3049795.903	5169.634011	77437.28163	10898.99027
1745	LT05_1993_04_10	LT05_1994_04_13	N	1993	555.954528	15848.16765	518833.4814	3051999.018	9778.942154	57328.70128	24363.98643
1746	LT05_1993_04_10	LT05_1994_04_13	N	1993	656.888356	28692.09892	522634.611	3057274.294	27095.27946	126397.7693	417234.3203
1747	LT05_1993_04_10	LT05_1994_04_13	N	1993	485.755658	12053.91423	524818.0076	3055848.536	7399.484812	39816.45818	17136.90036
1748	LT05_1993_04_10	LT05_1994_04_13	N	1993	649.599304	14473.31576	513585.9027	3052655.27	5441.129593	50801.5105	11626.24862
1749	LT05_1993_04_10	LT05_1994_04_13	N	1993	375.802808	6625.514594	513664.3543	3052516.808	3627.027919	17941.73869	6968.723512
1750	LT05_1993_04_10	LT05_1994_04_13	N	1993	297.395317	6240.250271	514480.0368	3052750.361	6240.250271	16565.67262	13821.17398
1751	LT05_1993_04_10	LT05_1994_04_13	N	1993	322.587278	6613.542859	514604.9622	3052686.832	5724.21558	17898.5693	12394.7442
1752	LT05_1993_04_10	LT05_1994_04_13	N	1993	355.746549	5886.794269	514313.4389	3052879.333	3187.124462	15327.75816	5919.561922
1753	LT05_1993_04_10	LT05_1994_04_13	N	1993	358.232685	8145.732781	511198.1812	3050618.33	7034.307565	23624.30124	16076.56822
1754	LT05_1993_04_10	LT05_1994_04_13	Y	1993	551.738174	14660.7162	490028.7517	3052069.55	8307.408186	51679.54827	19831.95481
1755	LT05_1993_04_10	LT05_1994_04_13	N	1993	883.623077	30855.41161	466763.4941	3053213.45	13655.76098	139248.1233	158779.865
1756	LT05_1993_04_10	LT05_1994_04_13	N	1993	711.745772	28471.58033	546345.3199	3061678.489	20082.64482	125105.4461	273512.6891
1757	LT05_1993_04_10	LT05_1994_04_13	N	1993	1093.88598	36965.16757	543541.7419	3060574.338	12381.57892	177133.1512	138297.4596
1758	LT05_1993_04_10	LT05_1994_04_13	N	1993	945.025345	25367.98711	547658.703	3062551.668	7764.019429	107277.5788	18209.1346
1759	LT05_1993_04_10	LT05_1994_04_13	N	1993	727.713504	17338.74969	542443.2409	3074375.364	6189.696907	64620.7031	13680.02093
1760	LT05_1993_04_10	LT05_1994_04_13	N	1993	691.581397	12873.85096	539503.1126	3069900.533	3722.122311	43464.2001	7200.087727
1761	LT05_1993_04_10	LT05_1994_04_13	N	1993	761.087107	15131.48975	539769.1016	3069225.098	4239.676281	53901.69325	8485.820956
1762	LT05_1993_04_10	LT05_1994_04_13	N	1993	3895.713548	156383.8696	536105.5392	3070391.651	17511.65101	1209661.015	225471.2652
1763	LT05_1993_03_16	LT05_1994_02_15	Y	1993	784.547722	32721.9112	378211.7683	3019268.818	21252.33849	150579.2388	296239.8515
1764	LT05_1993_03_16	LT05_1994_02_15	N	1993	819.259091	30411.76447	382809.8439	3018921.151	15918.98578	136587.6508	197106.3912
1765	LT05_1993_03_16	LT05_1994_02_15	N	1993	217.532465	3440.973699	384101.0322	3018146.384	3440.973699	7496.517555	6520.664681
1766	LT05_1993_03_16	LT05_1994_02_15	N	1993	595.796533	20567.573	380698.2684	3018818.081	15211.99859	81125.95441	184876.8998
1767	LT05_1993_03_16	LT05_1994_02_15	Y	1993	331.238139	7019.504207	380317.5449	3017887.693	6150.694738	19376.7161	13571.32674
1768	LT05_1993_03_16	LT05_1994_02_15	N	1993	397.399459	9075.398004	375912.8871	3019919.206	6625.579749	27282.05537	14906.80409
1769	LT05_1993_03_16	LT05_1994_02_15	N	1993	471.348111	11432.84882	375251.8232	3019953.237	7090.242176	37107.50388	16238.06477
1770	LT05_1993_03_16	LT05_1994_02_15	N	1993	353.288511	8816.489166	376262.6879	3019284.891	8816.489166	26250.27415	21377.8067
1771	LT05_1993_03_16	LT05_1994_02_15	N	1993	334.063557	7945.246365	376091.7246	3018972.436	7945.246365	22852.98921	18747.16055
1772	LT05_1993_03_16	LT05_1994_02_15	N	1993	349.264815	7944.678851	375683.3223	3019333.065	7200.622339	22850.81495	16557.73708
1773	LT05_1993_03_16	LT05_1994_02_15	N	1993	320.843878	5075.930384	376315.4787	3018863.653	2968.495329	12581.91814	5411.78954
1774	LT05_1993_03_16	LT05_1994_02_15	N	1993	286.55191	4803.435275	375643.8606	3018231.781	3607.411784	11690.34123	6921.193609
1775	LT05_1993_03_16	LT05_1994_02_15	N	1993	396.989446	11806.66499	374375.4008	3018741.799	11806.66499	38732.31761	129330.0392
1776	LT05_1993_03_16	LT05_1994_02_15	N	1993	352.370233	8337.339855	373711.5816	3019995.225	8033.221911	24367.36882	19009.50825
1777	LT05_1993_03_16	LT05_1994_02_15	N	1993	614.669596	22948.9528	370973.7919	3020571.61	18338.73011	93872.01636	240630.49
1778	LT05_1993_03_16	LT05_1994_02_15	N	1993	459.862127	7023.847245	371203.3675	3020794.729	2547.534089	19392.68652	4461.937115
1779	LT05_1993_03_16	LT05_1994_02_15	N	1993	497.149981	12950.29692	371186.1342	3020540.057	8238.260525	43808.3196	19623.85963
1780	LT05_1993_03_16	LT05_1994_02_15	N	1993	347.499157	7983.805664	369405.3053	3021363.839	7453.350113	23000.8382	17294.48448
1781	LT05_1993_03_16	LT05_1994_02_15	N	1993	366.130633	9078.585376	380051.6324	3021213.43	8906.450292	27294.81899	21653.45822
1782	LT05_1993_03_16	LT05_1994_02_15	N	1993	306.7631	6546.306954	377438.3868	3021304.989	6546.306954	17656.60326	14682.07415
1783	LT05_1993_03_16	LT05_1994_02_15	N	1993	435.01953	11496.99361	364242.3371	3020794.102	9190.497102	37385.07655	22528.58013
1784	LT05_1993_03_16	LT05_1994_02_15	N	1993	735.642345	29576.95517	362824.5429	3021129.323	20002.71082	131616.4015	271978.9467
1785	LT05_1993_03_16	LT05_1994_02_15	N	1993	317.825653	7340.612343	364579.5513	3022143.379	7340.612343	20566.26416	16965.01115
1786	LT05_1993_03_16	LT05_1994_02_15	N	1993	324.540523	6491.632365	363047.5842	3022307.205	5319.158247	17460.44939	11298.31695
1787	LT05_1993_03_16	LT05_1994_02_15	N	1993	253.118084	4418.168214	369013.2878	3022188.651	4418.168214	10458.33798	8939.139516
1788	LT05_1993_03_16	LT05_1994_02_15	N	1993	530.143481	17066.25481	357740.4739	3022045.084	13630.98806	63271.49795	158373.8761
1789	LT05_1993_03_16	LT05_1994_02_15	N	1993	823.840644	22425.55508	357943.77	3020350.294	8086.819805	91031.13226	19169.7099
1790	LT05_1993_03_16	LT05_1994_02_15	N	1993	754.402956	20566.79855	358049.3805	3020432.445	8202.918985	81121.88558	19517.67801
1791	LT05_1993_03_16	LT05_1994_02_15	N	1993	408.245558	10686.13286	367064.9438	3024338.287	9401.858809	33914.77956	23184.39252
1792	LT05_1993_03_16	LT05_1994_02_15	N	1993	401.315036	8041.84955	369822.0212	3028493.148	4783.93419	23223.84463	9883.002795
1793	LT05_1993_03_16	LT05_1994_02_15	N	1993	316.677973	7528.996959	368735.6113	3028391.567	7528.996959	21272.27046	17516.29487
1794	LT05_1993_03_16	LT05_1994_02_15	Y	1993	285.403725	5950.113433	369324.4848	3028938.398	5950.113433	15547.75279	13015.2004
1795	LT05_1993_03_16	LT05_1994_02_15	N	1993	234.199506	3739.929655	369566.3679	3029089.665	3722.929432	8376.33607	7202.058141
1796	LT05_1993_03_16	LT05_1994_02_15	N	1993	669.848422	17012.69821	358660.0216	3027721.738	7171.946237	63007.1593	16474.56385
1797	LT05_1993_03_16	LT05_1994_02_15	N	1993	515.677187	17547.28421	357466.558	3029269.533	16317.67042	65657.99257	204102.3482
1798	LT05_1993_03_16	LT05_1994_02_15	N	1993	473.541541	11983.71077	357639.0317	3029292.671	7842.372766	39507.87187	18441.35047
1799	LT05_1993_03_16	LT05_1994_02_15	N	1993	728.716562	23020.14743	359507.2079	3027443.776	11397.88929	94260.12039	123061.5702
1800	LT05_1993_03_16	LT05_1994_02_15	N	1993	892.496461	21048.4235	353766.4327	3023517.064	5968.882839	83662.04415	13067.03441
1801	LT05_1993_03_16	LT05_1994_02_15	N	1993	763.87525	13874.78167	354722.3775	3023370.395	3526.995534	48022.55276	6727.055273
1802	LT05_1993_03_16	LT05_1994_02_15	N	1993	899.192329	15342.77824	354549.7075	3023415.402	3105.921428	54906.5478	5729.864696
1803	LT05_1993_03_16	LT05_1994_02_15	N	1993	895.412442	35534.34964	369287.06	3027549.762	18087.31899	168059.718	235992.1837
1804	LT05_1993_03_16	LT05_1994_02_15	N	1993	521.700018	13943.17855	369790.742	3027957.803	8592.9879	48338.13637	20696.16989
1805	LT05_1993_03_16	LT05_1994_02_15	N	1993	297.614559	5915.829184	370081.0061	3028917.529	5637.424601	15428.53937	12158.04935
1806	LT05_1993_03_16	LT05_1994_02_15	N	1993	536.707694	17369.02429	355532.4947	3029484.1	13709.30099	64771.03884	159658.3325
1807	LT05_1993_03_16	LT05_1994_02_15	N	1993	474.393967	12887.81643	352851.7207	3029444.021	9357.746591	43527.01478	23047.19921
1808	LT05_1993_03_16	LT05_1994_02_15	N	1993	760.87192	16987.03911	347386.4152	3030308.414	5382.355395	62880.61182	11467.98541
1809	LT05_1993_03_16	LT05_1994_02_15	N	1993	506.858248	11984.65488	353687.4278	3030495.431	6512.88818	39512.01781	14587.54842
1810	LT05_1993_03_16	LT05_1994_02_15	N	1993	1534.636902	37993.24669	354374.7905	3038745.313	6553.618603	183725.2871	14702.77219
1811	LT05_1993_03_16	LT05_1994_02_15	N	1993	865.092587	37046.44253	337870.054	3033663.842	21780.01394	177652.1024	306663.4351
1812	LT05_1993_03_16	LT05_1994_02_15	Y	1993	358.428862	6725.694509	320513.2904	3038871.47	4273.284263	18303.99408	8570.800193
1813	LT05_1993_03_16	LT05_1994_02_15	N	1993	1093.210866	34400.71608	308320.3996	3048346.771	10678.39774	160956.2656	112251.8716
1814	LT05_1993_03_16	LT05_1994_02_15	N	1993	1136.976606	52755.47869	311383.9568	3049184.393	24262.42244	284485.6736	357073.1262
1815	LT05_1993_03_16	LT05_1994_02_15	N	1993	1341.56777	37630.00415	311721.0762	3049135.853	8393.462778	181389.2907	20091.56446
1816	LT05_1993_03_16	LT05_1994_02_15	N	1993	1951.451596	71008.21418	311875.4958	3049314.063	14126.67	422613.1852	166554.4031
1817	LT05_1993_03_16	LT05_1994_02_15	N	1993	1021.628104	35416.73977	312234.4851	3049218.86	13155.80977	167319.2191	150645.3723
1818	LT05_1993_03_16	LT05_1994_02_15	N	1993	645.333525	25756.09736	310123.9219	3048304.267	21231.2668	109469.2739	295825.7881
1819	LT05_1993_03_16	LT05_1994_02_15	N	1993	776.480107	24797.17728	316427.1227	3048859.916	11511.73254	104074.3705	124798.2152
1820	LT05_1993_03_16	LT05_1994_02_15	N	1993	970.909838	31340.78528	316316.5334	3049232.38	11379.80569	142173.4009	122786.3625
1821	LT05_1993_03_16	LT05_1994_02_15	Y	1993	588.034009	11399.98268	326393.9449	3050725.415	4100.88743	36965.48281	8136.76633
1822	LT05_1993_03_16	LT05_1994_02_15	N	1993	453.918936	14775.45949	316979.2826	3052105.87	14775.45949	52219.00664	177440.5209
1823	LT05_1993_03_16	LT05_1994_02_15	N	1993	333.339626	8238.670898	315870.1296	3051940.798	8238.670898	23984.00634	19625.09327
1824	LT05_1993_03_16	LT05_1994_02_15	N	1993	319.178774	6316.167795	315738.4629	3051992.884	5229.149906	16834.65706	11057.57868
1825	LT05_1993_03_16	LT05_1994_02_15	N	1993	264.834461	4762.937478	315532.5045	3052140.727	4699.850685	11559.2416	9664.292913
1826	LT05_1993_03_16	LT05_1994_02_15	N	1993	578.032943	24894.76123	312498.4476	3049730.434	24894.76123	104620.2635	370264.6329
1827	LT05_1993_03_16	LT05_1994_02_15	N	1993	1053.777358	28729.88708	312154.3126	3049796.025	7969.40783	126619.5542	18819.13587
1828	LT05_1993_03_16	LT05_1994_02_15	N	1993	966.356749	34693.17074	312192.688	3050513.106	14283.7626	162781.4825	169171.8502
1829	LT05_1993_03_16	LT05_1994_02_15	N	1993	688.246676	19027.81303	312603.591	3050284.617	8586.698073	73138.48868	20677.05366
1830	LT05_1993_03_16	LT05_1994_02_15	N	1993	1175.434567	34089.02615	312618.3818	3051110.708	9001.358157	159016.6646	21945.05883
1831	LT05_1993_03_16	LT05_1994_02_15	N	1993	4512.800997	176367.5456	313214.3312	3051203.393	16741.75246	1419808.167	211621.2581
1832	LT05_1993_03_16	LT05_1994_02_15	N	1993	302.761233	5488.921903	313735.6834	3050956.87	4282.487899	13963.5792	8594.102602
1833	LT05_1993_03_16	LT05_1994_02_15	N	1993	466.613451	12413.77821	313759.9635	3051169.243	8951.899575	41407.60425	21792.99827
1834	LT05_1993_03_16	LT05_1994_02_15	N	1993	840.78472	24009.3457	313625.8067	3051395.04	8927.357042	99693.44246	21717.62377
1835	LT05_1993_03_16	LT05_1994_02_15	N	1993	1903.125328	57627.80555	313560.0186	3051789.833	9807.142297	320008.8089	24452.68795
1836	LT05_1993_03_16	LT05_1994_02_15	N	1993	1134.546254	29217.31065	313238.0468	3050096.364	7082.365094	129488.9762	16215.3015
1837	LT05_1993_03_16	LT05_1994_02_15	N	1993	493.135449	10862.97113	313317.0668	3050263.072	5584.413377	34664.39053	12013.9461
1838	LT05_1993_03_16	LT05_1994_02_15	N	1993	952.737038	33639.85345	313105.3569	3050596.312	13811.08468	156231.8785	161332.2464
1839	LT05_1993_03_16	LT05_1994_02_15	N	1993	738.70299	20573.4831	313381.3714	3050651.2	8616.27218	81157.00694	20766.96805
1840	LT05_1993_03_16	LT05_1994_02_15	N	1993	395.87155	7140.892183	315221.1106	3050733.745	3764.845772	19824.31993	7304.541379
1841	LT05_1993_03_16	LT05_1994_02_15	N	1993	2135.013756	60074.46067	314966.191	3050438.149	8515.757228	338232.177	20461.70264
1842	LT05_1993_03_16	LT05_1994_02_15	N	1993	1561.010706	82950.43058	310585.0925	3050581.2	30922.57221	519836.0987	502676.5357
1843	LT05_1993_03_16	LT05_1994_02_15	N	1993	2225.835458	144300.2348	311006.5664	3050421.818	45360.62682	1086785.147	862814.543
1844	LT05_1993_03_16	LT05_1994_02_15	N	1993	881.404737	37922.34614	311421.1502	3050462.052	21878.44114	183268.7441	308619.3047
1845	LT05_1993_03_16	LT05_1994_02_15	N	1993	1807.29305	110491.3836	311286.5753	3050795.102	40900.36163	761576.3424	745650.4401
1846	LT05_1993_03_16	LT05_1994_02_15	N	1993	655.392346	20678.28075	310462.4927	3050030.586	11710.87419	81708.11989	127853.0034
1847	LT05_1993_03_16	LT05_1994_02_15	N	1993	593.088387	20729.94709	310928.6885	3052649.569	15755.54485	81980.1661	194258.9922
1848	LT05_1993_03_16	LT05_1994_02_15	N	1993	1012.546855	42040.48002	311247.1045	3051539.514	19446.06769	210244.833	261368.249
1849	LT05_1993_03_16	LT05_1994_02_15	N	1993	2567.145972	95502.93361	310493.4698	3052041.393	14839.4857	627165.6453	178525.6315
1850	LT05_1993_03_16	LT05_1994_02_15	N	1993	1069.569753	31712.08613	309653.9465	3049460.847	9457.758823	144421.3666	23358.48936
1851	LT05_1993_03_16	LT05_1994_02_15	N	1993	666.10004	25158.78117	310022.9137	3049262.83	17989.28036	106100.7721	234190.5918
1852	LT05_1993_03_16	LT05_1994_02_15	N	1993	642.121851	19136.63849	310161.9697	3049734.434	10330.80096	73696.19225	107134.3975
1853	LT05_1993_03_16	LT05_1994_02_15	N	1993	352.43375	7115.968596	310107.2189	3049483.761	5170.164574	19732.20953	10900.40193
1854	LT05_1993_03_16	LT05_1994_02_15	N	1993	641.558249	15452.39353	311813.0029	3051101.528	6439.706203	55429.67755	14380.99583
1855	LT05_1993_03_16	LT05_1994_02_15	N	1993	739.174205	25856.35161	311532.3683	3052100.521	14316.33197	110037.21	169715.9979
1856	LT05_1993_03_16	LT05_1994_02_15	N	1993	3763.038269	192029.1071	308957.3221	3050775.614	27981.27993	1590175.022	436599.5487
1857	LT05_1993_03_16	LT05_1994_02_15	N	1993	992.821043	39533.84889	309179.3167	3050963.036	17807.47177	193714.816	230860.2667
1858	LT05_1993_03_16	LT05_1994_02_15	N	1993	303.595113	6694.679658	310784.421	3051296.93	6694.679658	18191.65012	15103.27077
1859	LT05_1993_03_16	LT05_1994_02_15	N	1993	842.885107	26265.17357	310522.9882	3051274.696	10752.91526	112360.7234	113357.9477
1860	LT05_1993_03_16	LT05_1994_02_15	N	1993	1130.126275	34097.50323	312050.8136	3051436.476	9774.017276	159069.3387	24348.50245
1861	LT05_1993_03_16	LT05_1994_02_15	N	1993	2104.866808	48329.23397	312056.2475	3052026.572	5714.157351	253143.979	12367.26511
1862	LT05_1993_03_16	LT05_1994_02_15	N	1993	962.697334	19431.73477	312230.8898	3051771.133	4346.600014	75213.78022	8756.789146
1863	LT05_1993_03_16	LT05_1994_02_15	N	1993	674.325056	30010.10841	308593.4943	3051977.589	27916.75824	134190.075	435180.7033
1864	LT05_1993_03_16	LT05_1994_02_15	N	1993	645.89037	23565.23005	308159.6151	3051338.061	16751.06677	97244.687	211787.2847
1865	LT05_1993_03_16	LT05_1994_02_15	N	1993	921.291728	45618.5134	308214.5397	3053059.089	30101.51991	234409.9181	483960.2351
1866	LT05_1993_03_16	LT05_1994_02_15	N	1993	1974.521467	93513.91232	307945.5569	3053139.217	23984.4114	609827.6815	351317.6602
1867	LT05_1993_03_16	LT05_1994_02_15	N	1993	338.457122	7911.400122	307771.4298	3053175.745	7911.400122	22723.40776	18646.43138
1868	LT05_1993_03_16	LT05_1994_02_15	N	1993	425.711663	11309.46762	308964.0712	3053005.352	9471.264619	36575.05258	23400.59277
1869	LT05_1993_03_16	LT05_1994_02_15	N	1993	489.543488	14188.18948	308689.2004	3053203.224	10864.13574	49472.82808	115014.6623
1870	LT05_1993_03_16	LT05_1994_02_15	Y	1993	993.847455	56231.52626	309896.853	3053683.131	40455.97262	309722.8086	734252.6655
1871	LT05_1993_03_16	LT05_1994_02_15	N	1993	458.751908	14220.98071	308864.0265	3053503.331	13885.18243	49625.1871	162554.0304
1872	LT05_1993_03_16	LT05_1994_02_15	N	1993	494.164525	18457.23761	308965.4025	3053564.713	18457.23761	70231.8403	242825.9247
1873	LT05_1993_03_16	LT05_1994_02_15	N	1993	714.031624	24575.71866	309159.4981	3053863.325	13941.96853	102838.1591	163492.1776
1874	LT05_1993_03_16	LT05_1994_02_15	N	1993	734.310901	24911.84605	309266.3337	3053990.92	13369.33493	104715.9107	154104.3233
1875	LT05_1993_03_16	LT05_1994_02_15	N	1993	745.838643	18122.82684	308466.8848	3053583.329	6434.149253	68542.02848	14365.33662
1876	LT05_1993_03_16	LT05_1994_02_15	N	1993	535.666882	12095.85618	308574.2018	3053657.401	5786.124529	40001.10332	12564.15755
1877	LT05_1993_03_16	LT05_1994_02_15	N	1993	687.487579	14681.23381	309268.6114	3051276.98	4946.967791	51775.90797	10309.93489
1878	LT05_1993_03_16	LT05_1994_02_15	N	1993	397.383046	8346.788853	309371.97	3051528.171	5376.440111	24404.16076	11452.08212
1879	LT05_1993_03_16	LT05_1994_02_15	N	1993	326.324092	6979.597023	309883.7427	3051584.429	6404.804483	19230.12134	14282.70336
1880	LT05_1993_03_16	LT05_1994_02_15	N	1993	535.551563	11421.39821	309519.5913	3051772.061	5100.89006	37058.00815	10716.40715
1881	LT05_1993_03_16	LT05_1994_02_15	N	1993	349.821303	8387.749647	309429.3669	3050954.463	8387.749647	24563.81127	20074.30738
1882	LT05_1993_03_16	LT05_1994_02_15	N	1993	203.879758	2627.585371	309416.9264	3051091.597	2252.054398	5234.192666	3819.042947
1883	LT05_1993_03_16	LT05_1994_02_15	N	1993	1475.977572	47620.63861	310306.6163	3050379.124	11110.03179	248212.2587	118702.1473
1884	LT05_1993_03_16	LT05_1994_02_15	N	1993	1136.578408	34893.10806	310239.5733	3051852.757	10125.55986	164032.242	104145.5827
1885	LT05_1993_03_16	LT05_1994_02_15	N	1993	316.457097	6118.402553	311533.3476	3051264.775	4938.066259	16136.22271	10286.52828
1886	LT05_1993_03_16	LT05_1994_02_15	N	1993	348.230209	8192.428926	311463.7381	3051830.57	7995.319943	23804.86335	18896.38981
1887	LT05_1993_03_16	LT05_1994_02_15	N	1993	383.475731	9840.616511	311024.518	3052130.274	9414.857062	30388.25162	23224.85057
1888	LT05_1993_03_16	LT05_1994_02_15	N	1993	561.688607	16020.77162	310539.8506	3052299.318	9753.283922	58161.86553	24283.33851
1889	LT05_1993_03_16	LT05_1994_02_15	N	1993	446.619587	11118.97314	310766.2478	3052336.577	7745.293784	35756.75964	18153.728
1890	LT05_1993_03_16	LT05_1994_02_15	N	1993	610.982721	21647.93785	310813.2662	3051892.383	16032.81409	86850.99958	199096.5603
1891	LT05_1993_03_16	LT05_1994_02_15	N	1993	318.167142	6485.369097	309495.0016	3053368.749	5697.27812	17438.01382	12321.17951
1892	LT05_1993_03_16	LT05_1994_02_15	N	1993	680.054138	19820.27273	308397.3626	3050243.406	9675.563747	77223.59614	24039.39113
1893	LT05_1993_03_16	LT05_1994_02_15	N	1993	645.077752	16545.72939	308486.3446	3050354.459	7376.218422	60714.11115	17068.92679
1894	LT05_1993_03_16	LT05_1994_02_15	N	1993	404.700495	9289.616921	307458.0505	3049853.873	6645.181969	28143.17405	14962.48335
1895	LT05_1993_03_16	LT05_1994_02_15	N	1993	408.595977	8845.959454	307644.6401	3050107.769	5717.89257	26367.21533	12377.46826
1896	LT05_1993_03_16	LT05_1994_02_15	N	1993	743.396397	19109.50898	307525.2565	3050338.995	7250.003439	73557.06147	16701.16721
1897	LT05_1993_03_16	LT05_1994_02_15	N	1993	333.667868	7926.269783	312478.8751	3050590.804	7926.269783	22780.31412	18690.67083
1898	LT05_1993_03_16	LT05_1994_02_15	N	1993	511.299911	13869.3171	298515.1215	3049393.48	8981.159568	47997.36143	21882.93169
1899	LT05_1993_03_16	LT05_1994_02_15	N	1993	440.563235	12054.23645	298418.7521	3048676.106	10009.53393	39817.87589	102466.8858
1900	LT05_1993_03_16	LT05_1994_02_15	N	1993	388.919112	10709.58836	298506.6021	3049153.652	10709.58836	34013.97127	112714.4555
1901	LT05_1993_03_16	LT05_1994_02_15	N	1993	340.518566	8123.334814	297437.0552	3047979.822	8123.334814	23537.81575	19279.01114
1902	LT05_1993_03_16	LT05_1994_02_15	N	1993	557.233981	19768.1787	297539.6572	3048147.531	17164.52035	76953.36034	219195.007
1903	LT05_1993_03_16	LT05_1994_02_15	N	1993	403.358606	10860.33876	307516.3686	3053889.454	10337.20097	34653.2021	107227.992
1904	LT05_1993_03_16	LT05_1994_02_15	N	1993	562.535507	20778.24772	307615.3868	3054006.048	19134.21288	82234.69403	255477.6708
1905	LT05_1993_03_16	LT05_1994_02_15	N	1993	1175.380828	41409.48744	307991.4461	3054686.719	13424.48169	206052.0819	155001.3615
1906	LT05_1993_03_16	LT05_1994_02_15	N	1993	365.15996	9757.76808	308202.9568	3054631.207	9757.76808	30047.95049	24297.42893
1907	LT05_1993_03_16	LT05_1994_02_15	N	1993	569.120652	20149.95541	307841.2362	3054140.545	16782.51313	78939.2666	212348.0923
1908	LT05_1993_03_16	LT05_1994_02_15	N	1993	1010.687509	52545.46424	307383.7638	3055081.025	32569.02453	282978.1682	540822.435
1909	LT05_1993_03_16	LT05_1994_02_15	N	1993	880.286989	28480.11802	306841.7098	3055056.683	11581.13337	125155.4186	125860.3685
1910	LT05_1993_03_16	LT05_1994_02_15	N	1993	357.973324	8873.50524	307134.7714	3053798.567	8873.50524	26476.63692	21552.42563
1911	LT05_1993_03_16	LT05_1994_02_15	N	1993	278.172015	5475.058265	306998.1725	3054034.741	5475.058265	13916.62128	11717.8139
1912	LT05_1993_03_16	LT05_1994_02_15	N	1993	198.113884	2672.634117	306881.6786	3054001.167	2652.770568	5354.062353	4695.793705
1913	LT05_1993_03_16	LT05_1994_02_15	N	1993	818.57936	35191.59657	306624.232	3054061.899	22461.36162	165903.9432	320276.3517
1914	LT05_1993_03_16	LT05_1994_02_15	N	1993	558.769165	19955.93378	306254.0564	3054421.305	17454.66571	77928.43888	224437.4189
1915	LT05_1993_03_16	LT05_1994_02_15	N	1993	303.880517	6499.507099	306544.5216	3054552.433	6499.507099	17488.66757	14549.73533
1916	LT05_1993_03_16	LT05_1994_02_15	N	1993	501.853598	13928.95773	306481.7969	3054752.441	9588.000584	48272.47901	23765.16322
1917	LT05_1993_03_16	LT05_1994_02_15	N	1993	972.289362	36291.65946	305976.3393	3054676.185	15522.81692	172847.3373	190225.3776
1918	LT05_1993_03_16	LT05_1994_02_15	N	1993	776.057497	18819.4753	306831.9623	3054753.764	6382.664707	72073.76416	14220.42456
1919	LT05_1993_03_16	LT05_1994_02_15	N	1993	351.528975	7042.461697	306962.9344	3054702.96	5075.100155	19461.17354	10648.07514
1920	LT05_1993_03_16	LT05_1994_02_15	N	1993	805.548852	24711.07278	306634.1047	3053607.074	10470.2195	103593.2864	109178.6346
1921	LT05_1993_03_16	LT05_1994_02_15	N	1993	1266.144951	49996.18389	306581.0889	3053820.372	16920.18984	264840.1915	214808.4574
1922	LT05_1993_03_16	LT05_1994_02_15	N	1993	878.562815	41161.5937	306927.1753	3053635.136	26853.71155	204410.6813	411998.9324
1923	LT05_1993_03_16	LT05_1994_02_15	N	1993	464.610514	11257.89649	307264.1229	3054099.758	7114.407679	36353.06713	16307.93982
1924	LT05_1993_03_16	LT05_1994_02_15	N	1993	362.83463	7643.037522	306901.3284	3054290.877	5670.717712	21702.52679	12248.73368
1925	LT05_1993_03_16	LT05_1994_02_15	N	1993	209.200679	3158.049169	307420.7842	3054821.679	3158.049169	6686.917392	5851.492274
1926	LT05_1993_03_16	LT05_1994_02_15	N	1993	310.528463	5435.713859	307440.4182	3054290.165	3851.629644	13783.57183	7517.672202
1927	LT05_1993_03_16	LT05_1994_02_15	N	1993	270.215905	5454.756433	307102.5824	3054324.943	5454.756433	13847.92758	11663.00625
1928	LT05_1993_03_16	LT05_1994_02_15	N	1993	753.424916	19903.64499	307933.7669	3054513.91	7670.73783	77656.57735	17933.47577
1929	LT05_1993_03_16	LT05_1994_02_15	N	1993	1108.388559	49794.70039	306425.0409	3053209.962	22713.64171	263419.4997	325360.1404
1930	LT05_1993_03_16	LT05_1994_02_15	N	1993	433.476679	12130.82132	306693.4216	3052818.27	10811.73903	40155.19639	114233.3022
1931	LT05_1993_03_16	LT05_1994_02_15	N	1993	571.421985	17976.34121	306691.1576	3053126.701	12289.94349	67805.06479	136856.4718
1932	LT05_1993_03_16	LT05_1994_02_15	N	1993	562.572049	20047.92282	306170.3754	3053221.886	17248.01131	78407.28511	220699.8459
1933	LT05_1993_03_16	LT05_1994_02_15	N	1993	1586.535609	73480.48772	306201.2613	3052758.152	23155.03718	442324.6518	334310.5873
1934	LT05_1993_03_16	LT05_1994_02_15	N	1993	883.731715	30793.92376	307168.8472	3053099.933	13592.41219	138878.6289	157742.2807
1935	LT05_1993_03_16	LT05_1994_02_15	N	1993	468.715673	11286.56945	306570.7048	3052465.49	6983.141624	36476.44696	15929.13426
1936	LT05_1993_03_16	LT05_1994_02_15	N	1993	300.995128	6064.638902	307381.5374	3053389.44	5806.094524	15947.63143	12618.90691
1937	LT05_1993_03_16	LT05_1994_02_15	N	1993	416.86108	11395.00546	307388.9289	3051723.353	10466.02712	36943.98711	109116.9999
1938	LT05_1993_03_16	LT05_1994_02_15	N	1993	522.650286	12902.7296	307223.1597	3051475.648	7126.545403	43594.11705	16343.05978
1939	LT05_1993_03_16	LT05_1994_02_15	N	1993	460.584193	9378.864782	307174.5066	3051562.57	4759.174985	28503.89212	9818.496092
1940	LT05_1993_03_16	LT05_1994_02_15	N	1993	624.715366	25073.9098	306325.844	3051373.66	22144.39025	105624.2852	313922.0734
1941	LT05_1993_03_16	LT05_1994_02_15	N	1993	407.274432	10719.52505	306891.4979	3051515.166	9572.400126	34056.01465	23716.37479
1942	LT05_1993_03_16	LT05_1994_02_15	N	1993	357.607981	9041.096332	307450.7099	3050974.863	9041.096332	27144.79091	22067.39272
1943	LT05_1993_03_16	LT05_1994_02_15	N	1993	661.403929	20127.20451	307742.3544	3050836.922	10744.18135	78820.5694	113228.1458
1944	LT05_1993_03_16	LT05_1994_02_15	N	1993	663.883691	29854.45836	304812.1495	3050948.006	29299.77514	133263.8173	465884.9114
1945	LT05_1993_03_16	LT05_1994_02_15	N	1993	869.967095	37721.11882	304971.2205	3054391.578	22382.81511	181974.5446	318698.293
1946	LT05_1993_03_16	LT05_1994_02_15	N	1993	537.357426	15042.24327	304962.8206	3054595.848	9490.657487	53478.64488	23461.07624
1947	LT05_1993_03_16	LT05_1994_02_15	N	1993	706.191181	25983.96684	304471.7613	3054301.649	16398.15247	110761.2029	205523.1925
1948	LT05_1993_03_16	LT05_1994_02_15	N	1993	555.146014	17694.54162	304948.6748	3053797.286	12900.04644	66392.95062	146532.4112
1949	LT05_1993_03_16	LT05_1994_02_15	N	1993	575.713236	19739.20392	305526.3674	3054023.344	15262.27121	76803.15697	185738.9667
1950	LT05_1993_03_16	LT05_1994_02_15	N	1993	477.010241	15612.42599	305681.6522	3054058.687	15612.42599	56195.63242	191775.5574
1951	LT05_1993_03_16	LT05_1994_02_15	N	1993	333.496629	7767.149899	305309.5561	3054870.786	7767.149899	22173.20982	18218.40065
1952	LT05_1993_03_16	LT05_1994_02_15	N	1993	1004.28785	28549.70724	305504.2606	3055089.625	8705.473441	125562.9209	21038.65647
1953	LT05_1993_03_16	LT05_1994_02_15	N	1993	423.155414	10793.87208	305757.1929	3055080.591	8515.534574	34370.99618	20461.02748
1954	LT05_1993_03_16	LT05_1994_02_15	Y	1993	492.778477	12743.21667	305640.9019	3055188.886	8124.362652	42877.72334	19282.08966
1955	LT05_1993_03_16	LT05_1994_02_15	N	1993	296.508317	6016.019644	306881.8985	3052694.445	6016.019644	15777.56272	13197.3966
1956	LT05_1993_03_16	LT05_1994_02_15	N	1993	511.636995	17078.49937	307109.1121	3052818.963	15531.49144	63331.97201	190375.2813
1957	LT05_1993_03_16	LT05_1994_02_15	N	1993	281.636725	4466.996718	307731.0897	3053476.613	3160.564558	10612.57625	5857.374716
1958	LT05_1993_03_16	LT05_1994_02_15	N	1993	577.781986	12290.57347	308461.8321	3052173.691	5007.782192	40861.10434	10470.1411
1959	LT05_1993_03_16	LT05_1994_02_15	N	1993	324.2998	7240.230379	304359.4609	3053628.404	7240.230379	20192.50399	16672.76045
1960	LT05_1993_03_16	LT05_1994_02_15	N	1993	1117.90502	39213.08921	304337.2395	3053838.579	13359.51973	191624.1178	153944.8243
1961	LT05_1993_03_16	LT05_1994_02_15	N	1993	344.724338	8367.302749	304560.0545	3053670.142	8367.302749	24484.08415	20012.57072
1962	LT05_1993_03_16	LT05_1994_02_15	N	1993	829.737173	44210.54206	304625.3893	3052842.857	39009.28636	224822.8343	697504.2972
1963	LT05_1993_03_16	LT05_1994_02_15	N	1993	3286.825895	142042.8795	304309.662	3052676.121	20089.40696	1064198.717	273642.5535
1964	LT05_1993_03_16	LT05_1994_02_15	N	1993	1408.08172	37749.98807	304458.6196	3053279.129	7667.566735	182160.0775	17924.12015
1965	LT05_1993_03_16	LT05_1994_02_15	N	1993	432.697428	13518.17453	303929.2692	3054719.646	13518.17453	46385.56402	156528.8698
1966	LT05_1993_03_16	LT05_1994_02_15	N	1993	1068.262506	40834.53185	303531.5514	3054778.929	16104.13456	202250.0966	200346.482
1967	LT05_1993_03_16	LT05_1994_02_15	N	1993	259.871177	4511.798935	304684.8753	3050269.728	4302.035164	10754.5898	8643.637249
1968	LT05_1993_03_16	LT05_1994_02_15	N	1993	722.996729	29283.21077	303786.1681	3055626.729	20552.64371	129878.1517	282581.3191
1969	LT05_1993_03_16	LT05_1994_02_15	N	1993	1731.388941	72011.78102	304105.8408	3055849.402	18498.51244	430587.6125	243591.93
1970	LT05_1993_03_16	LT05_1994_02_15	N	1993	388.78077	8436.395194	304337.5648	3055685.242	5888.11326	24753.75063	12844.28424
1971	LT05_1993_03_16	LT05_1994_02_15	N	1993	364.695739	7323.039569	304655.024	3055787.91	5007.29977	20500.7108	10468.86822
1972	LT05_1993_03_16	LT05_1994_02_15	N	1993	1604.990385	94798.57638	303777.1808	3055940.559	38606.43055	621012.0371	687369.2603
1973	LT05_1993_03_16	LT05_1994_02_15	N	1993	527.111046	16975.83346	303196.8388	3055320.161	13701.92773	62825.36684	159537.2707
1974	LT05_1993_03_16	LT05_1994_02_15	N	1993	277.234291	3646.962868	304652.8227	3056106.903	2026.39017	8100.140406	3342.600813
1975	LT05_1993_03_16	LT05_1994_02_15	N	1993	286.080569	4150.994224	305016.6875	3055948.684	2522.929039	9624.510174	4407.620099
1976	LT05_1993_03_16	LT05_1994_02_15	N	1993	417.4209	11180.61675	304491.2521	3052010.702	9851.322215	36021.0521	24591.78705
1977	LT05_1993_03_16	LT05_1994_02_15	N	1993	950.997161	41937.13557	304229.4475	3052032.349	22613.20097	209556.7011	323333.3335
1978	LT05_1993_03_16	LT05_1994_02_15	N	1993	480.145986	12374.18932	304177.3957	3052205.21	8149.377337	41231.80233	19357.04355
1979	LT05_1993_03_16	LT05_1994_02_15	N	1993	416.185453	11700.396	303883.4488	3051644.197	11415.93717	38268.65042	123336.413
1980	LT05_1993_03_16	LT05_1994_02_15	N	1993	478.363326	15374.27686	301967.1111	3051904.093	14831.23264	55056.74567	178385.6515
1981	LT05_1993_03_16	LT05_1994_02_15	N	1993	316.007821	6239.934974	302789.6693	3051813.373	5237.995402	16564.55774	11081.18926
1982	LT05_1993_03_16	LT05_1994_02_15	N	1993	623.141567	13719.795	302780.5047	3051463.109	5333.495721	47309.35562	11336.76338
1983	LT05_1993_03_16	LT05_1994_02_15	Y	1993	545.414554	18956.69374	302796.1565	3052606.921	16489.14446	72774.59124	207133.0275
1984	LT05_1993_03_16	LT05_1994_02_15	N	1993	559.228875	16949.38444	302986.9366	3052872.319	11321.64747	62695.01855	121902.4896
1985	LT05_1993_03_16	LT05_1994_02_15	N	1993	383.801816	9369.415387	303717.4776	3052320.386	8121.827832	28465.64582	19274.4977
1986	LT05_1993_03_16	LT05_1994_02_15	N	1993	241.298405	4271.682862	305804.4009	3053540.559	4271.682862	9999.029994	8566.746996
1987	LT05_1993_03_16	LT05_1994_02_15	N	1993	213.513234	3136.345645	305462.9114	3053718.39	3136.345645	6625.77463	5800.787888
1988	LT05_1993_03_16	LT05_1994_02_15	N	1993	197.180203	2750.760786	305703.36	3053709.3	2750.760786	5563.539327	4915.74634
1989	LT05_1993_03_16	LT05_1994_02_15	N	1993	265.913787	4339.725731	305283.3177	3053685.238	3529.980921	10211.74029	6734.241953
1990	LT05_1993_03_16	LT05_1994_02_15	N	1993	433.28017	11846.46052	306046.8	3054165.581	10121.28155	38906.30887	104083.5422
1991	LT05_1993_03_16	LT05_1994_02_15	N	1993	270.556149	5339.60447	305655.2249	3051757.24	5339.60447	13459.90842	11353.15243
1992	LT05_1993_03_16	LT05_1994_02_15	N	1993	270.063994	4863.919978	305478.1101	3051815.019	4620.742509	11886.82621	9459.457958
1993	LT05_1993_03_16	LT05_1994_02_15	N	1993	1162.504838	42524.01841	303740.3662	3055401.282	14532.1582	213471.9829	173334.6808
1994	LT05_1993_03_16	LT05_1994_02_15	Y	1993	975.548024	51818.40713	302250.6018	3055459.203	34850.03831	277774.7506	594985.7937
1995	LT05_1993_03_16	LT05_1994_02_15	N	1993	701.469107	25000.05081	302537.7503	3055422.073	15231.01224	105210.0597	185202.8058
1996	LT05_1993_03_16	LT05_1994_02_15	N	1993	524.847412	20049.17782	301979.2547	3055465.654	20049.17782	78413.82302	272870.2322
1997	LT05_1993_03_16	LT05_1994_02_15	N	1993	361.354142	9534.738102	301457.3853	3055604.71	9534.738102	29136.62736	23598.67753
[truncated: 10,923 more rows]
